# Supplementary material for: Dichlorido(pyridine-κN)[2-(pyridinium-1-yl)acetato-κO]zinc(II)
Source: Acta Crystallogr Sect E Struct Rep Online. 2012 Mar 28;68(Pt 4):m485. doi: 10.1107/S1600536812011749 (PMC3343870; doi:10.1107/S1600536812011749)
Supplement: Supplementary file 1 [file e-68-0m485-sup1.cif]

##############################################################################
#                                                                            #
# This CIF contains the data in a paper accepted for publication in          #
# Acta Crystallographica Section E. It conforms to the requirements of       #
# Notes for Authors for Acta Crystallographica Section E, and has been       #
# peer reviewed under the auspices of the IUCr Commission on Journals.       #
#                                                                            #
# Full details of the Crystallographic Information File format               #
# are given in the paper "The Crystallographic Information File (CIF):       #
# a New Standard Archive File for Crystallography" by S. R. Hall, F. H.      #
# Allen and I. D. Brown [Acta Cryst. (1991), A47, 655-685].                  #
#                                                                            #
# The current version of the core CIF dictionary is obtainable from          #
# ftp://ftp.iucr.org/pub/cif_core.dic.                                       #
#                                                                            #
# Software is freely available for graphical display of the structure(s)     #
# in this CIF. For information consult the CIF software page                 #
# http://www.iucr.org/resources/cif/software.                                #
#                                                                            #
# This file may be used for bona fide research purposes within the           #
# scientific community so long as proper attribution is given to the journal # 
# article from which it was obtained.                                        #
#                                                                            #
##############################################################################
data_I
_audit_creation_method     SHELXL-97
_chemical_name_systematic
;
Dichlorido(pyridine-\k<i>N</i>)[2-(pyridinium-1-yl)acetato-\k<i>O</i>]zinc(II)
;
_chemical_name_common     ?
_chemical_formula_moiety     ?
_chemical_formula_sum     'C12 H12 Cl2 N2 O2 Zn'
_chemical_formula_iupac     '[Zn Cl2 (C5 H5 N) (C7 H7 N O2)]'
_chemical_formula_weight     352.51
_chemical_melting_point     ?
_symmetry_cell_setting     monoclinic
_symmetry_space_group_name_H-M     'P 21/c'
_symmetry_space_group_name_Hall     '-P 2ybc'
loop_
    _symmetry_equiv_pos_as_xyz
    'x, y, z'
    '-x, y+1/2, -z+1/2'
    '-x, -y, -z'
    'x, -y-1/2, z-1/2'
_cell_length_a     9.979(2)
_cell_length_b     13.462(3)
_cell_length_c     13.900(5)
_cell_angle_alpha     90.00
_cell_angle_beta     128.781(19)
_cell_angle_gamma     90.00
_cell_volume     1455.6(7)
_cell_formula_units_Z     4
_cell_measurement_reflns_used     15259
_cell_measurement_theta_min     3.0
_cell_measurement_theta_max     27.5
_cell_measurement_temperature     291(2)
_exptl_crystal_description     Prism
_exptl_crystal_colour     Colourless
_exptl_crystal_size_max     0.48
_exptl_crystal_size_mid     0.36
_exptl_crystal_size_min     0.32
_exptl_crystal_density_diffrn     1.609
_exptl_crystal_density_meas     ?
_exptl_crystal_density_method     'not measured'
_exptl_crystal_F_000     712
_exptl_absorpt_coefficient_mu     2.052
_exptl_absorpt_correction_type     multi-scan
_exptl_absorpt_process_details     '(<i>REQAB</i>; Jacobson, 1998)'
_exptl_absorpt_correction_T_min     0.4392
_exptl_absorpt_correction_T_max     0.5597
_exptl_special_details     ?
_diffrn_ambient_temperature     291(2)
_diffrn_radiation_type     MoK\a
_diffrn_radiation_wavelength     0.71073
_diffrn_radiation_source     'fine-focus sealed tube'
_diffrn_radiation_monochromator     graphite
_diffrn_measurement_device_type     'Rigaku SCXmini'
_diffrn_measurement_method     \w
_diffrn_detector_area_resol_mean     ?
_diffrn_reflns_number     14915
_diffrn_reflns_av_R_equivalents     0.0412
_diffrn_reflns_av_sigmaI/netI     0.0317
_diffrn_reflns_theta_min     3.02
_diffrn_reflns_theta_max     27.48
_diffrn_reflns_theta_full     27.48
_diffrn_measured_fraction_theta_max     0.999
_diffrn_measured_fraction_theta_full     0.999
_diffrn_reflns_limit_h_min     -12
_diffrn_reflns_limit_h_max     12
_diffrn_reflns_limit_k_min     -17
_diffrn_reflns_limit_k_max     17
_diffrn_reflns_limit_l_min     -18
_diffrn_reflns_limit_l_max     18
_diffrn_standards_number     0
_diffrn_standards_interval_count     0
_diffrn_standards_interval_time     0
_diffrn_standards_decay_%     0
_refine_special_details
;
Refinement of <i>F</i>^2^ against ALL reflections. The weighted <i>R</i>-factor
<i>wR</i> and goodness of fit <i>S</i> are based on <i>F</i>^2^, conventional
<i>R</i>-factors <i>R</i> are based on <i>F</i>, with <i>F</i> set to zero for
negative <i>F</i>^2^. The threshold expression of <i>F</i>^2^ >
\s(<i>F</i>^2^) is used only for calculating <i>R</i>-factors(gt) <i>etc</i>.
and is not relevant to the choice of reflections for refinement.
<i>R</i>-factors based on <i>F</i>^2^ are statistically about twice as large
as those based on <i>F</i>, and <i>R</i>- factors based on ALL data will be
even larger.
;
_reflns_number_total     3330
_reflns_number_gt     2758
_reflns_threshold_expression     I>2sigma(I)
_refine_ls_structure_factor_coef     Fsqd
_refine_ls_matrix_type     full
_refine_ls_R_factor_all     0.0839
_refine_ls_R_factor_gt     0.0725
_refine_ls_wR_factor_gt     0.2233
_refine_ls_wR_factor_ref     0.2334
_refine_ls_goodness_of_fit_ref     1.051
_refine_ls_restrained_S_all     1.051
_refine_ls_number_reflns     3330
_refine_ls_number_parameters     172
_refine_ls_number_restraints     0
_refine_ls_hydrogen_treatment     constr
_refine_ls_weighting_scheme     calc
_refine_ls_weighting_details
         'calc w=1/[\s^2^(Fo^2^)+(0.1207P)^2^+8.0068P] where P=(Fo^2^+2Fc^2^)/3'
_atom_sites_solution_hydrogens     geom
_atom_sites_solution_primary     direct
_atom_sites_solution_secondary     difmap
_refine_ls_shift/su_max     0.000
_refine_ls_shift/su_mean     0.000
_refine_diff_density_max     1.958
_refine_diff_density_min     -1.221
_refine_ls_extinction_method     none
_refine_ls_extinction_coef     ?
loop_
    _atom_type_symbol
    _atom_type_description
    _atom_type_scat_dispersion_real
    _atom_type_scat_dispersion_imag
    _atom_type_scat_source
    'C' 'C' 0.0033 0.0016
                         'International Tables Vol C Tables 4.2.6.8 and 6.1.1.4'
    'H' 'H' 0.0000 0.0000
                         'International Tables Vol C Tables 4.2.6.8 and 6.1.1.4'
    'Cl' 'Cl' 0.1484 0.1585
                         'International Tables Vol C Tables 4.2.6.8 and 6.1.1.4'
    'N' 'N' 0.0061 0.0033
                         'International Tables Vol C Tables 4.2.6.8 and 6.1.1.4'
    'O' 'O' 0.0106 0.0060
                         'International Tables Vol C Tables 4.2.6.8 and 6.1.1.4'
    'Zn' 'Zn' 0.2839 1.4301
                         'International Tables Vol C Tables 4.2.6.8 and 6.1.1.4'
_computing_data_collection     'CrystalClear (Rigaku, 2005)'
_computing_cell_refinement     'CrystalClear (Rigaku, 2005)'
_computing_data_reduction     'CrystalStructure (Rigaku/MSC, 2004)'
_computing_structure_solution     'SHELXS97 (Sheldrick, 2008)'
_computing_structure_refinement     'SHELXL97 (Sheldrick, 2008)'
_computing_molecular_graphics     'SHELXTL/PC (Sheldrick, 2008)'
_computing_publication_material
                          'SHELXTL/PC (Sheldrick, 2008) and PLATON (Spek, 2009)'
loop_
    _atom_site_type_symbol
    _atom_site_label
    _atom_site_fract_x
    _atom_site_fract_y
    _atom_site_fract_z
    _atom_site_U_iso_or_equiv
    _atom_site_adp_type
    _atom_site_calc_flag
    _atom_site_refinement_flags
    _atom_site_occupancy
    _atom_site_symmetry_multiplicity
    _atom_site_disorder_assembly
    _atom_site_disorder_group
    Zn Zn1 0.42997(9) 0.41457(6) 0.23620(7) 0.0417(3) Uani d . 1 1 . .
    Cl Cl1 0.59745(17) 0.39808(11) 0.44591(12) 0.0375(4) Uani d . 1 1 . .
    Cl Cl2 0.27820(17) 0.56039(10) 0.16703(15) 0.0397(4) Uani d . 1 1 . .
    O O1 0.5887(6) 0.3946(4) 0.1974(4) 0.0487(11) Uani d . 1 1 . .
    O O2 0.3636(6) 0.3927(4) -0.0052(5) 0.0609(14) Uani d . 1 1 . .
    N N1 0.8205(7) 0.3545(4) 0.1608(5) 0.0430(12) Uani d . 1 1 . .
    N N2 0.2623(6) 0.2967(4) 0.1606(5) 0.0418(12) Uani d . 1 1 . .
    C C1 0.5189(8) 0.3845(5) 0.0830(6) 0.0420(14) Uani d . 1 1 . .
    C C2 0.6349(8) 0.3582(5) 0.0525(6) 0.0465(15) Uani d . 1 1 . .
    H H2A 0.6007 0.2938 0.0122 0.056 Uiso calc R 1 1 . .
    H H2B 0.6185 0.4065 -0.0058 0.056 Uiso calc R 1 1 . .
    C C3 0.9172(11) 0.4374(6) 0.1957(8) 0.0593(19) Uani d . 1 1 . .
    H H3A 0.8674 0.4955 0.1502 0.071 Uiso calc R 1 1 . .
    C C4 1.0839(12) 0.4372(9) 0.2949(10) 0.079(3) Uani d . 1 1 . .
    H H4A 1.1477 0.4954 0.3197 0.095 Uiso calc R 1 1 . .
    C C5 1.1604(11) 0.3512(10) 0.3600(8) 0.083(3) Uani d . 1 1 . .
    H H5A 1.2768 0.3496 0.4275 0.100 Uiso calc R 1 1 . .
    C C6 1.0591(13) 0.2657(9) 0.3225(8) 0.077(3) Uani d . 1 1 . .
    H H6A 1.1076 0.2061 0.3648 0.092 Uiso calc R 1 1 . .
    C C7 0.8907(11) 0.2704(6) 0.2246(7) 0.0570(18) Uani d . 1 1 . .
    H H7A 0.8224 0.2142 0.2010 0.068 Uiso calc R 1 1 . .
    C C8 0.3213(9) 0.2025(6) 0.2002(7) 0.0558(18) Uani d . 1 1 . .
    H H8 0.4388 0.1923 0.2601 0.067 Uiso calc R 1 1 . .
    C C9 0.2123(11) 0.1218(6) 0.1544(9) 0.064(2) Uani d . 1 1 . .
    H H9A 0.2561 0.0581 0.1825 0.077 Uiso calc R 1 1 . .
    C C10 0.0402(10) 0.1364(6) 0.0676(8) 0.0573(18) Uani d . 1 1 . .
    H H10A -0.0353 0.0830 0.0373 0.069 Uiso calc R 1 1 . .
    C C11 -0.0216(9) 0.2317(5) 0.0247(7) 0.0493(16) Uani d . 1 1 . .
    H H11A -0.1386 0.2431 -0.0361 0.059 Uiso calc R 1 1 . .
    C C12 0.0944(8) 0.3094(5) 0.0742(6) 0.0426(14) Uani d . 1 1 . .
    H H12A 0.0528 0.3734 0.0456 0.051 Uiso calc R 1 1 . .
loop_
    _atom_site_aniso_label
    _atom_site_aniso_U_11
    _atom_site_aniso_U_22
    _atom_site_aniso_U_33
    _atom_site_aniso_U_12
    _atom_site_aniso_U_13
    _atom_site_aniso_U_23
    Zn1 0.0310(4) 0.0442(5) 0.0454(5) 0.0012(3) 0.0217(4) 0.0033(3)
    Cl1 0.0289(7) 0.0449(8) 0.0263(6) 0.0031(5) 0.0112(5) 0.0024(5)
    Cl2 0.0297(7) 0.0281(7) 0.0543(9) 0.0099(5) 0.0229(6) 0.0156(6)
    O1 0.035(2) 0.066(3) 0.048(3) -0.003(2) 0.027(2) -0.006(2)
    O2 0.036(3) 0.069(3) 0.055(3) -0.002(2) 0.018(2) -0.003(3)
    N1 0.043(3) 0.049(3) 0.042(3) 0.006(2) 0.029(2) -0.001(2)
    N2 0.034(3) 0.042(3) 0.046(3) 0.001(2) 0.023(2) 0.001(2)
    C1 0.038(3) 0.035(3) 0.048(4) -0.003(2) 0.024(3) 0.000(3)
    C2 0.042(3) 0.047(4) 0.041(3) 0.003(3) 0.021(3) -0.003(3)
    C3 0.056(4) 0.060(5) 0.065(5) -0.009(4) 0.039(4) -0.003(4)
    C4 0.055(5) 0.099(8) 0.083(7) -0.012(5) 0.043(5) -0.010(6)
    C5 0.037(4) 0.156(11) 0.053(5) 0.008(6) 0.026(4) -0.006(6)
    C6 0.077(6) 0.105(8) 0.058(5) 0.047(6) 0.047(5) 0.031(5)
    C7 0.066(5) 0.059(5) 0.055(4) 0.015(4) 0.043(4) 0.010(3)
    C8 0.041(3) 0.051(4) 0.064(4) 0.015(3) 0.027(3) 0.013(3)
    C9 0.068(5) 0.039(4) 0.084(6) 0.009(4) 0.047(5) 0.010(4)
    C10 0.058(4) 0.044(4) 0.076(5) -0.008(3) 0.045(4) -0.005(4)
    C11 0.041(3) 0.053(4) 0.056(4) -0.006(3) 0.030(3) -0.004(3)
    C12 0.035(3) 0.044(3) 0.043(3) 0.004(3) 0.022(3) 0.006(3)
_geom_special_details
;
All e.s.d.'s (except the e.s.d. in the dihedral angle between two l.s. planes)
are estimated using the full covariance matrix. The cell e.s.d.'s are taken
into account individually in the estimation of e.s.d.'s in distances, angles
and torsion angles; correlations between e.s.d.'s in cell parameters are only
used when they are defined by crystal symmetry. An approximate (isotropic)
treatment of cell e.s.d.'s is used for estimating e.s.d.'s involving l.s.
planes.
;
loop_
    _geom_bond_atom_site_label_1
    _geom_bond_atom_site_label_2
    _geom_bond_site_symmetry_2
    _geom_bond_distance
    _geom_bond_publ_flag
    Zn1 O1 . 1.986(5) yes
    Zn1 N2 . 2.054(5) yes
    Zn1 Cl1 . 2.2884(18) yes
    Zn1 Cl2 . 2.2908(15) yes
    O1 C1 . 1.283(8) no
    O2 C1 . 1.240(8) no
    N1 C3 . 1.352(10) no
    N1 C7 . 1.334(9) no
    N1 C2 . 1.485(8) no
    N2 C12 . 1.327(8) no
    N2 C8 . 1.360(9) no
    C1 C2 . 1.502(9) no
    C2 H2A . 0.9700 no
    C2 H2B . 0.9700 no
    C3 C4 . 1.339(12) no
    C3 H3A . 0.9300 no
    C4 C5 . 1.370(16) no
    C4 H4A . 0.9300 no
    C5 C6 . 1.399(16) no
    C5 H5A . 0.9300 no
    C6 C7 . 1.347(12) no
    C6 H6A . 0.9300 no
    C7 H7A . 0.9300 no
    C8 C9 . 1.379(12) no
    C8 H8 . 0.9300 no
    C9 C10 . 1.359(12) no
    C9 H9A . 0.9300 ?
    C10 C11 . 1.386(11) no
    C10 H10A . 0.9300 no
    C11 C12 . 1.381(9) no
    C11 H11A . 0.9300 no
    C12 H12A . 0.9300 no
loop_
    _geom_angle_atom_site_label_1
    _geom_angle_atom_site_label_2
    _geom_angle_atom_site_label_3
    _geom_angle_site_symmetry_1
    _geom_angle_site_symmetry_3
    _geom_angle
    _geom_angle_publ_flag
    O1 Zn1 N2 . . 106.8(2) no
    O1 Zn1 Cl1 . . 105.22(15) no
    N2 Zn1 Cl1 . . 106.73(16) no
    O1 Zn1 Cl2 . . 115.60(16) no
    N2 Zn1 Cl2 . . 109.57(15) no
    Cl1 Zn1 Cl2 . . 112.40(7) no
    C1 O1 Zn1 . . 116.4(4) no
    C3 N1 C7 . . 120.2(7) no
    C3 N1 C2 . . 119.6(6) no
    C7 N1 C2 . . 120.3(7) no
    C12 N2 C8 . . 117.9(6) no
    C12 N2 Zn1 . . 121.7(5) no
    C8 N2 Zn1 . . 120.4(5) no
    O2 C1 O1 . . 126.0(6) no
    O2 C1 C2 . . 116.7(6) no
    O1 C1 C2 . . 117.3(6) no
    N1 C2 C1 . . 114.5(5) no
    N1 C2 H2A . . 108.6 no
    C1 C2 H2A . . 108.6 no
    N1 C2 H2B . . 108.6 no
    C1 C2 H2B . . 108.6 no
    H2A C2 H2B . . 107.6 no
    N1 C3 C4 . . 121.0(9) no
    N1 C3 H3A . . 119.5 no
    C4 C3 H3A . . 119.5 no
    C5 C4 C3 . . 120.1(10) no
    C5 C4 H4A . . 120.0 no
    C3 C4 H4A . . 120.0 no
    C4 C5 C6 . . 118.4(8) no
    C4 C5 H5A . . 120.8 no
    C6 C5 H5A . . 120.8 no
    C7 C6 C5 . . 119.4(9) no
    C7 C6 H6A . . 120.3 no
    C5 C6 H6A . . 120.3 no
    N1 C7 C6 . . 121.0(9) no
    N1 C7 H7A . . 119.5 no
    C6 C7 H7A . . 119.5 no
    N2 C8 C9 . . 122.1(7) no
    N2 C8 H8 . . 118.9 no
    C9 C8 H8 . . 118.9 no
    C8 C9 C10 . . 119.2(7) no
    C8 C9 H9A . . 120.4 no
    C10 C9 H9A . . 120.4 no
    C11 C10 C9 . . 119.4(7) no
    C11 C10 H10A . . 120.3 no
    C9 C10 H10A . . 120.3 no
    C10 C11 C12 . . 118.6(7) no
    C10 C11 H11A . . 120.7 no
    C12 C11 H11A . . 120.7 no
    N2 C12 C11 . . 122.9(6) no
    N2 C12 H12A . . 118.6 no
    C11 C12 H12A . . 118.6 no
loop_
    _geom_torsion_atom_site_label_1
    _geom_torsion_atom_site_label_2
    _geom_torsion_atom_site_label_3
    _geom_torsion_atom_site_label_4
    _geom_torsion_site_symmetry_1
    _geom_torsion_site_symmetry_2
    _geom_torsion_site_symmetry_3
    _geom_torsion_site_symmetry_4
    _geom_torsion
    _geom_torsion_publ_flag
    N2 Zn1 O1 C1 . . . . 55.9(5) no
    Cl1 Zn1 O1 C1 . . . . 169.1(4) no
    Cl2 Zn1 O1 C1 . . . . -66.3(5) no
    O1 Zn1 N2 C12 . . . . -118.6(5) no
    Cl1 Zn1 N2 C12 . . . . 129.2(5) no
    Cl2 Zn1 N2 C12 . . . . 7.2(6) no
    O1 Zn1 N2 C8 . . . . 62.7(6) no
    Cl1 Zn1 N2 C8 . . . . -49.4(6) no
    Cl2 Zn1 N2 C8 . . . . -171.4(5) no
    Zn1 O1 C1 O2 . . . . 5.2(9) no
    Zn1 O1 C1 C2 . . . . -173.4(4) no
    C3 N1 C2 C1 . . . . -90.2(8) no
    C7 N1 C2 C1 . . . . 88.6(8) no
    O2 C1 C2 N1 . . . . 176.9(6) no
    O1 C1 C2 N1 . . . . -4.3(9) no
    C7 N1 C3 C4 . . . . -0.6(12) no
    C2 N1 C3 C4 . . . . 178.2(8) no
    N1 C3 C4 C5 . . . . 2.5(14) no
    C3 C4 C5 C6 . . . . -2.0(14) no
    C4 C5 C6 C7 . . . . -0.2(13) no
    C3 N1 C7 C6 . . . . -1.6(11) no
    C2 N1 C7 C6 . . . . 179.6(7) no
    C5 C6 C7 N1 . . . . 2.0(12) no
    C12 N2 C8 C9 . . . . -0.7(11) no
    Zn1 N2 C8 C9 . . . . 178.0(7) no
    N2 C8 C9 C10 . . . . -0.6(14) no
    C8 C9 C10 C11 . . . . 1.7(13) no
    C9 C10 C11 C12 . . . . -1.6(12) no
    C8 N2 C12 C11 . . . . 0.8(10) no
    Zn1 N2 C12 C11 . . . . -177.8(5) no
    C10 C11 C12 N2 . . . . 0.3(11) no
data_global
_journal_date_recd_electronic     2012-03-13
_journal_date_accepted     2012-03-19
_journal_name_full     'Acta Crystallographica, Section E'
_journal_year     2012
_journal_volume     68
_journal_issue      4
_journal_page_first     m485
_journal_page_last     m485
_journal_paper_category     QM
_journal_paper_doi     10.1107/S1600536812011749
_journal_coeditor_code     FF2059
_publ_contact_author_name     'Zhang, Qun'
_publ_contact_author_address
;
The Third Affiliated of Hospital Southern Medical University
Guangzhou 510515, Guangdong
People's Republic of China
;
_publ_contact_author_email     'zhangqun123456@126.com'
_publ_contact_author_fax     '020-38252295'
_publ_contact_author_phone     '020-62784810'
_publ_section_title
;
Dichlorido(pyridine-\k<i>N</i>)[2-(pyridinium-1-yl)acetato-\k<i>O</i>]zinc(II)
;
loop_
    _publ_author_name
    _publ_author_address
    'Zhang Qun'
;
The Third Affiliated Hospital of Southern Medical University
Guangzhou 510515, Guangdong
People's Republic of China
;
    'Chen Jin-Xiang'
;
School of Pharmaceutical Science
Southern Medical University
Guangzhou 510515, Guangdong
People's Republic of China
;
_publ_section_synopsis     .
