# Supplementary material for: Dichlorido(pyridine-κN)[2-(pyridinium-1-yl)acetato-κO]zinc(II)
Source: Acta Crystallogr Sect E Struct Rep Online. 2012 Mar 28;68(Pt 4):m485. doi: 10.1107/S1600536812011749 (PMC3343870; doi:10.1107/S1600536812011749)
Supplement: Supplementary file 2 [file e-68-0m485-Isup2.hkl]

# 
# h,k,l, Fc-squared, Fo-squared, sigma(Fo-squared) and status flag 
# 
data_I
_shelx_title ' t in Pn                     New: P21/c' 
_shelx_refln_list_code          4 
_shelx_F_calc_maximum      225.64 
_exptl_crystal_F_000       712.00 
_reflns_d_resolution_high  0.7700 
 
loop_ 
 _symmetry_equiv_pos_as_xyz 
 'x, y, z' 
 '-x, y+1/2, -z+1/2' 
 '-x, -y, -z' 
 'x, -y-1/2, z-1/2' 
 
_cell_length_a     9.9790 
_cell_length_b    13.4620 
_cell_length_c    13.9000 
_cell_angle_alpha  90.000 
_cell_angle_beta  128.781 
_cell_angle_gamma  90.000 
 
_shelx_F_squared_multiplier     1.000 
 
loop_ 
 _refln_index_h 
 _refln_index_k 
 _refln_index_l 
 _refln_F_squared_calc 
 _refln_F_squared_meas 
 _refln_F_squared_sigma 
 _refln_observed_status 
   2   0   0     3454.67     1720.70     56.90 o 
   3   0   0      622.88     1140.20     25.16 o 
   4   0   0     2245.00     2031.85     52.30 o 
   5   0   0     2096.01     1864.50     59.61 o 
   6   0   0     6699.67     7196.21    253.13 o 
   7   0   0     3030.67     3191.12    132.75 o 
   8   0   0      451.87      452.95     33.59 o 
   9   0   0      119.94       62.96     16.91 o 
  10   0   0       56.47       48.56     18.51 o 
   1   1   0      842.74      243.49      3.36 o 
   2   1   0      139.22      466.32      5.54 o 
   3   1   0      104.46       66.50      3.09 o 
   4   1   0       13.05       54.29      3.91 o 
   5   1   0      626.29      589.71     15.55 o 
   6   1   0      164.59      139.63      8.02 o 
   7   1   0      143.09      138.40     11.19 o 
   8   1   0      157.80      167.66     14.42 o 
   9   1   0        7.53       22.34      9.31 o 
  10   1   0       84.45       83.07     15.65 o 
   0   2   0      629.38     1681.47     44.88 o 
   1   2   0    12869.92    11743.19    181.92 o 
   2   2   0       52.26       22.75      2.19 o 
   3   2   0       28.08        7.52      1.83 o 
   4   2   0       14.81        5.70      2.04 o 
   5   2   0      212.90      162.44      8.31 o 
   6   2   0     1507.21     1475.89     28.22 o 
   7   2   0      785.87      799.09     30.43 o 
   8   2   0      138.78      138.18     10.87 o 
   9   2   0       30.65        8.85      8.37 o 
  10   2   0        3.61        4.60     11.76 o 
   1   3   0     1757.72     3711.33     31.27 o 
   2   3   0      242.40      767.32      8.00 o 
   3   3   0     4670.89     4000.73     43.75 o 
   4   3   0     4154.41     3995.30     65.04 o 
   5   3   0      292.40      191.82      6.23 o 
   6   3   0       30.91       14.70      3.46 o 
   7   3   0      653.43      643.81     29.12 o 
   8   3   0      333.72      270.20     21.99 o 
   9   3   0        5.67       23.55      8.57 o 
   0   4   0    27081.73    25563.93    307.82 o 
   1   4   0    19419.59    19316.19    230.42 o 
   2   4   0     1482.11     1648.60     18.12 o 
   3   4   0      186.35      142.83      4.94 o 
   4   4   0     2029.87     2339.02     32.14 o 
   5   4   0     4026.68     4359.54    103.99 o 
   6   4   0      711.97      781.92     19.45 o 
   7   4   0      281.00      293.26     15.15 o 
   8   4   0      174.61      185.80     15.88 o 
   9   4   0       23.41       15.51      9.01 o 
   1   5   0      821.48     1413.54     16.31 o 
   2   5   0     1893.99     1634.99     18.92 o 
   3   5   0     3017.75     3467.67     46.66 o 
   4   5   0     3124.14     3399.24     54.78 o 
   5   5   0        1.96        7.31      2.93 o 
   6   5   0      101.46      129.00     11.00 o 
   7   5   0       61.13       78.40      9.84 o 
   8   5   0      134.65      124.50     12.05 o 
   9   5   0       72.54      106.40     13.28 o 
   0   6   0    25950.95    27524.20    510.31 o 
   1   6   0     9477.27     9440.00    114.39 o 
   2   6   0     3998.05     3324.62     48.98 o 
   3   6   0      250.68      359.86      7.25 o 
   4   6   0      279.88      275.52      6.94 o 
   5   6   0     1000.40      889.11     17.51 o 
   6   6   0     3290.01     3409.70     77.73 o 
   7   6   0     1829.28     1878.79     48.86 o 
   8   6   0      344.61      349.70     20.74 o 
   9   6   0        1.33       13.82      9.28 o 
   1   7   0       45.97       43.60      2.18 o 
   2   7   0       37.37        7.91      2.07 o 
   3   7   0      318.49      586.65     12.53 o 
   4   7   0       37.87       19.24      6.16 o 
   5   7   0      327.51      367.62     10.69 o 
   6   7   0      103.30      117.03     10.19 o 
   7   7   0      127.60      113.52      9.81 o 
   8   7   0       13.00       18.63      8.74 o 
   9   7   0       10.83       -1.26      8.43 o 
   0   8   0      468.50      542.57     29.81 o 
   1   8   0       91.66       66.25      5.34 o 
   2   8   0      720.22      985.26     16.06 o 
   3   8   0       89.36      157.92      9.41 o 
   4   8   0      376.47      462.55     11.72 o 
   5   8   0     1267.08     1365.41     28.30 o 
   6   8   0      671.35      675.39     22.72 o 
   7   8   0      564.28      543.07     23.35 o 
   8   8   0       77.14       91.57     13.05 o 
   1   9   0      766.72      614.27     26.62 o 
   2   9   0      654.81      514.87     14.01 o 
   3   9   0     1313.53     1302.07     27.57 o 
   4   9   0     1232.56     1319.96     27.57 o 
   5   9   0      317.89      320.65     11.56 o 
   6   9   0      329.87      353.12     16.08 o 
   7   9   0        6.64        1.31      5.83 o 
   8   9   0       33.96       25.12      8.73 o 
   0  10   0     1381.72     1266.98     45.99 o 
   1  10   0     3738.03     3646.28    110.21 o 
   2  10   0     1252.60     1433.17     29.71 o 
   3  10   0       18.60       33.16      6.77 o 
   4  10   0      905.42     1034.98     23.91 o 
   5  10   0      823.46      845.77     22.73 o 
   6  10   0      463.74      477.21     20.60 o 
   7  10   0       62.91       82.47     11.38 o 
   8  10   0       62.77       77.43     15.69 o 
   1  11   0      589.04      651.67     20.77 o 
   2  11   0      295.35      271.66     10.18 o 
   3  11   0     1803.97     1877.61     58.28 o 
   4  11   0     1306.57     1342.59     36.72 o 
   5  11   0       25.14       37.54      9.68 o 
   6  11   0       52.45       51.94      8.67 o 
   7  11   0        2.09       12.29      6.90 o 
   0  12   0      191.03      175.58     17.03 o 
   1  12   0      748.93      758.06     27.49 o 
   2  12   0      754.87      751.84     28.13 o 
   3  12   0       35.74       33.87      7.49 o 
   4  12   0      195.29      216.09     11.31 o 
   5  12   0      282.30      270.33     20.57 o 
   6  12   0      141.62      131.84     15.09 o 
   7  12   0      282.27      322.35     28.61 o 
   1  13   0      225.43      217.29     14.39 o 
   2  13   0       50.59       70.26     12.37 o 
   3  13   0       40.51       27.29      7.89 o 
   4  13   0        1.18        1.25      7.88 o 
   5  13   0      130.04      116.70     16.69 o 
   6  13   0      293.51      241.11     26.72 o 
   0  14   0      112.14      105.13     14.62 o 
   1  14   0       41.01       34.75      7.52 o 
   2  14   0      101.91      115.11     12.15 o 
   3  14   0       24.42       27.13      7.90 o 
   4  14   0       89.87       90.41     12.00 o 
   5  14   0      127.36      120.78     22.96 o 
   6  14   0        3.93       -4.59     11.55 o 
   1  15   0      136.69      169.70     29.00 o 
   2  15   0      354.15      410.19     23.16 o 
   3  15   0       97.15      150.29     15.49 o 
   4  15   0      146.72      232.91     38.76 o 
   5  15   0      341.60      354.96     38.82 o 
   0  16   0        3.67        0.26      9.79 o 
   1  16   0      169.16      197.16     18.02 o 
   2  16   0      288.72      238.74     17.68 o 
   3  16   0       20.56       24.26      9.12 o 
   4  16   0      195.49      154.32     20.81 o 
   1  17   0       30.28       50.54     12.11 o 
   2  17   0       15.13       11.90      9.59 o 
 -10   1   1        6.53        7.18      8.99 o 
  -9   1   1       94.70      130.87     14.00 o 
  -8   1   1      510.35      529.88     21.11 o 
  -7   1   1        5.95       26.59      6.66 o 
  -6   1   1     1914.89     2041.01     51.25 o 
  -5   1   1      774.11      516.98     14.17 o 
  -4   1   1      188.53       10.96      1.50 o 
  -3   1   1      646.87      176.48      2.83 o 
  -2   1   1     6184.06     7159.55     70.76 o 
   1   1   1     5505.71     5197.02     42.10 o 
   2   1   1      476.86      131.99      2.32 o 
   3   1   1      158.01       14.51      2.94 o 
   4   1   1     1253.24     1019.29     13.46 o 
   5   1   1     5886.38     6210.93    125.06 o 
   6   1   1     2341.64     2451.31     68.06 o 
   7   1   1        5.91        1.82      5.87 o 
   8   1   1      165.63      160.92     15.39 o 
   9   1   1       87.16      121.34     16.04 o 
 -10   2   1       89.27       65.49     11.81 o 
  -9   2   1      495.80      498.58     23.85 o 
  -8   2   1     1162.96     1207.35     38.66 o 
  -7   2   1     3134.46     3114.87     84.16 o 
  -6   2   1     4651.25     4494.44    131.86 o 
  -5   2   1     4024.65     3995.56     86.77 o 
  -4   2   1     2410.77     2269.35     29.21 o 
  -3   2   1    12299.31    15076.09    211.19 o 
  -2   2   1    30729.48    30525.66    303.38 o 
  -1   2   1     4765.93     4861.68     39.60 o 
   0   2   1    28573.18    20721.64    200.76 o 
   1   2   1    10341.92     8737.53     88.66 o 
   2   2   1     2052.23     1751.48     17.89 o 
   3   2   1        4.46       32.05      2.00 o 
   4   2   1     4432.92     5600.55     75.07 o 
   5   2   1     2050.79     2032.59     37.25 o 
   6   2   1      836.17      644.01     23.02 o 
   7   2   1        8.75        9.58      9.82 o 
   8   2   1      200.41      234.89     15.38 o 
   9   2   1        9.78       10.86     10.53 o 
 -10   3   1        0.01        3.47      8.86 o 
  -9   3   1       58.90       38.84      8.72 o 
  -8   3   1        0.81       -6.65      6.65 o 
  -7   3   1      322.45      320.48     16.02 o 
  -6   3   1        4.19       21.14      3.04 o 
  -5   3   1       97.49      145.92      5.80 o 
  -4   3   1      177.75      189.31      4.74 o 
  -3   3   1       57.12       42.48      2.82 o 
  -2   3   1      683.95      836.48      8.03 o 
  -1   3   1     4191.83     4110.47     39.39 o 
   0   3   1       13.40       44.97      1.26 o 
   1   3   1      315.31      687.02      9.06 o 
   2   3   1      459.94      458.44      6.73 o 
   3   3   1       77.45      140.59      3.63 o 
   4   3   1      173.58      175.69      5.35 o 
   5   3   1       35.98       47.39      7.87 o 
   6   3   1       39.62       48.62      5.15 o 
   7   3   1      109.28      118.75     11.72 o 
   8   3   1       51.45       39.97     12.79 o 
   9   3   1        3.56       -1.60      7.34 o 
 -10   4   1       78.76       69.50     14.09 o 
  -9   4   1      837.84      827.26     39.94 o 
  -8   4   1     1109.21     1077.23     38.38 o 
  -7   4   1      187.87      173.88     12.16 o 
  -6   4   1     2843.93     2745.18     58.96 o 
  -5   4   1     5190.00     5578.20    100.89 o 
  -4   4   1      218.31      220.30      6.01 o 
  -3   4   1     3049.51     4386.52     50.29 o 
  -2   4   1    25878.66    26422.55    354.26 o 
  -1   4   1     5541.58     4186.33     41.51 o 
   0   4   1     2777.85     1478.40     15.41 o 
   1   4   1     6912.89     6509.87     79.24 o 
   2   4   1     4764.65     5210.82     64.45 o 
   3   4   1      325.75      426.47      8.08 o 
   4   4   1     4412.92     5165.47     78.37 o 
   5   4   1      618.93      674.30     17.67 o 
   6   4   1       28.80       25.80      4.58 o 
   7   4   1      142.13      162.99     13.52 o 
   8   4   1      485.22      479.08     27.27 o 
   9   4   1      312.71      340.85     26.61 o 
 -10   5   1       28.46       72.67     12.76 o 
  -9   5   1       61.32       98.49     12.47 o 
  -8   5   1       10.24       43.04     12.89 o 
  -7   5   1       96.86      112.51      7.79 o 
  -6   5   1       59.97       55.16      5.10 o 
  -5   5   1       86.51       32.71      2.67 o 
  -4   5   1      261.25       66.88      5.68 o 
  -3   5   1     2412.43     1830.78     22.81 o 
  -2   5   1     2065.77     1977.19     21.00 o 
  -1   5   1        4.36       72.62      3.58 o 
   0   5   1       62.83      221.39      3.94 o 
   1   5   1      515.50      220.06      6.42 o 
   2   5   1     2065.75     1594.07     20.64 o 
   3   5   1      855.50      636.58     11.07 o 
   4   5   1     1535.89     1520.77     24.61 o 
   5   5   1     1444.79     1548.94     28.17 o 
   6   5   1     2661.02     2762.69     80.23 o 
   7   5   1      271.37      278.33     17.29 o 
   8   5   1       36.08       47.85     10.31 o 
   9   5   1      257.23      265.50     23.30 o 
  -9   6   1        7.32       12.19      8.63 o 
  -8   6   1      169.75      181.92     19.15 o 
  -7   6   1     1417.39     1523.08     49.97 o 
  -6   6   1       39.91       45.76      6.41 o 
  -5   6   1      160.18      118.64      6.60 o 
  -4   6   1        0.03       26.14      7.50 o 
  -3   6   1        8.99       19.76      2.63 o 
  -2   6   1      611.97      584.40     14.36 o 
  -1   6   1     4342.93     5387.44     90.15 o 
   0   6   1     1214.92     1741.22     28.54 o 
   1   6   1     2024.78     1812.66     28.96 o 
   2   6   1     2541.15     3441.07     54.13 o 
   3   6   1      264.26      299.21      7.10 o 
   4   6   1       11.87       25.34      3.66 o 
   5   6   1       39.64       55.54      8.47 o 
   6   6   1        0.23       -2.45      4.27 o 
   7   6   1       18.64       17.30      7.74 o 
   8   6   1       81.45       64.70      9.84 o 
   9   6   1      188.94      152.83     18.96 o 
  -9   7   1      164.59      194.31     18.72 o 
  -8   7   1      227.85      238.82     17.58 o 
  -7   7   1       93.84      108.78     11.57 o 
  -6   7   1     1341.00     1363.86     35.68 o 
  -5   7   1     1154.69     1131.70     21.21 o 
  -4   7   1      281.93      152.34      5.23 o 
  -3   7   1      324.21      166.03      7.40 o 
  -2   7   1     3437.28     3590.54     46.86 o 
  -1   7   1     4887.48     5596.18     83.95 o 
   0   7   1      121.29      127.65      5.07 o 
   1   7   1     2694.37     3061.15     40.03 o 
   2   7   1      545.62      432.32      8.62 o 
   3   7   1      264.95      128.21      5.35 o 
   4   7   1     1841.26     1711.96     31.89 o 
   5   7   1     3108.90     3193.47     68.45 o 
   6   7   1      113.24      130.99      9.90 o 
   7   7   1      105.59      113.05     12.42 o 
   8   7   1      310.55      275.59     19.38 o 
  -9   8   1       45.79       63.27     11.73 o 
  -8   8   1      646.70      651.85     32.90 o 
  -7   8   1     1633.73     1656.28     46.54 o 
  -6   8   1     4090.15     4323.45    107.33 o 
  -5   8   1      460.92      429.07     16.04 o 
  -4   8   1        6.50       17.18      3.28 o 
  -3   8   1      988.59     1150.13     21.95 o 
  -2   8   1     5119.87     5161.49     89.03 o 
  -1   8   1     8941.13     8796.45    147.58 o 
   0   8   1     5433.75     5257.23     81.37 o 
   1   8   1      583.76      353.02      7.37 o 
   2   8   1      277.80      199.32      5.80 o 
   3   8   1      184.58      254.35      8.88 o 
   4   8   1      301.39      357.80     10.96 o 
   5   8   1      477.54      536.82     19.34 o 
   6   8   1      831.86      845.47     28.97 o 
   7   8   1      158.13      245.03     18.60 o 
   8   8   1        8.57        7.85      8.77 o 
  -9   9   1       68.46       71.50     16.27 o 
  -8   9   1       94.91       55.77     11.23 o 
  -7   9   1       18.89       28.94     12.88 o 
  -6   9   1      677.92      672.55     23.05 o 
  -5   9   1      258.78      253.87      8.97 o 
  -4   9   1       63.60       77.23      6.41 o 
  -3   9   1        9.23       20.81      6.77 o 
  -2   9   1      458.56      584.16     14.09 o 
  -1   9   1     1113.20     1122.91     26.48 o 
   0   9   1      709.79      890.18     24.87 o 
   1   9   1      769.65     1080.46     32.62 o 
   2   9   1       46.06       65.99      5.91 o 
   3   9   1      331.89      429.73     15.75 o 
   4   9   1       41.41       54.88      6.07 o 
   5   9   1        6.54        0.19      3.80 o 
   6   9   1       23.39       31.10      6.86 o 
   7   9   1      312.06      224.48     16.55 o 
   8   9   1       88.16       67.83     18.42 o 
  -8  10   1       28.03       78.22     15.49 o 
  -7  10   1       17.35       28.00      8.75 o 
  -6  10   1      352.56      355.44     17.26 o 
  -5  10   1      617.20      561.28     18.33 o 
  -4  10   1        5.80        2.87      3.81 o 
  -3  10   1      464.95      507.43     14.56 o 
  -2  10   1      635.60      634.84     18.85 o 
  -1  10   1      420.71      316.03      8.32 o 
   0  10   1      433.19      283.60     12.42 o 
   1  10   1      524.74      497.42     17.43 o 
   2  10   1     1254.00     1230.71     37.08 o 
   3  10   1       19.74       41.45      4.63 o 
   4  10   1      231.81      265.70      9.84 o 
   5  10   1      446.69      432.89     14.74 o 
   6  10   1      102.40      136.47     11.15 o 
   7  10   1       35.79       48.08     12.89 o 
  -8  11   1       68.50       33.01     13.26 o 
  -7  11   1        8.67       13.55      8.37 o 
  -6  11   1        1.53        6.48      6.25 o 
  -5  11   1       45.92       63.34      6.70 o 
  -4  11   1      535.75      591.28     20.01 o 
  -3  11   1     1226.67     1272.24     53.93 o 
  -2  11   1        3.84        3.23      3.29 o 
  -1  11   1      770.71      736.31     21.13 o 
   0  11   1       45.10       93.40      8.98 o 
   1  11   1       53.99       81.31      7.86 o 
   2  11   1      510.84      496.85     18.56 o 
   3  11   1     1162.00     1199.50     41.94 o 
   4  11   1     1005.61     1006.37     34.10 o 
   5  11   1      170.80      184.32     12.80 o 
   6  11   1      128.17      152.28     17.28 o 
   7  11   1       74.16       66.68     16.23 o 
  -7  12   1      799.29      679.92     42.47 o 
  -6  12   1      215.69      212.37     16.52 o 
  -5  12   1        8.73        3.13      4.92 o 
  -4  12   1       88.89       84.83      7.76 o 
  -3  12   1        0.55        5.84      6.58 o 
  -2  12   1       59.35       64.77      7.52 o 
  -1  12   1     2292.78     2376.71     67.65 o 
   0  12   1      480.21      546.02     20.05 o 
   1  12   1       40.51       64.86      8.45 o 
   2  12   1      470.07      511.82     22.25 o 
   3  12   1      464.88      466.85     22.71 o 
   4  12   1      139.01      106.06     10.80 o 
   5  12   1        0.41       10.27      8.87 o 
   6  12   1       85.92       67.27     13.63 o 
  -7  13   1       76.65       82.11     16.53 o 
  -6  13   1      141.13      125.57     17.79 o 
  -5  13   1      378.76      435.95     22.20 o 
  -4  13   1      480.86      507.70     25.01 o 
  -3  13   1      313.72      369.67     19.98 o 
  -2  13   1      966.28     1061.40     38.84 o 
  -1  13   1       29.57       48.07      8.19 o 
   0  13   1        0.11       -5.25      7.02 o 
   1  13   1      388.08      408.68     18.49 o 
   2  13   1      321.10      377.66     19.86 o 
   3  13   1      248.17      270.72     25.25 o 
   4  13   1       63.65      102.69     11.75 o 
   5  13   1       35.96       48.60     13.07 o 
   6  13   1       25.61       34.46     12.86 o 
  -6  14   1      229.24      257.24     23.95 o 
  -5  14   1        0.49       13.22      8.08 o 
  -4  14   1        7.81        1.82      6.75 o 
  -3  14   1        0.28       -4.26      7.25 o 
  -2  14   1       76.12       83.99     10.86 o 
  -1  14   1     1000.20     1012.97     37.76 o 
   0  14   1     1251.49     1268.11     44.01 o 
   1  14   1       95.07      100.12     10.38 o 
   2  14   1       73.01       68.91     10.47 o 
   3  14   1        0.13       -1.81      6.94 o 
   4  14   1        2.37        6.26      7.60 o 
   5  14   1      114.27      141.30     23.87 o 
  -5  15   1       28.42       12.94     11.62 o 
  -4  15   1       14.17       12.61      8.44 o 
  -3  15   1        6.11       15.46     11.35 o 
  -2  15   1       48.04       41.52      9.61 o 
  -1  15   1       19.99       35.35      9.05 o 
   0  15   1      223.13      192.57     19.49 o 
   1  15   1      230.68      157.33     15.16 o 
   2  15   1        4.44       10.08      6.87 o 
   3  15   1      160.48      162.86     15.46 o 
   4  15   1       56.28       38.22     13.67 o 
  -4  16   1       10.43       15.60     10.66 o 
  -3  16   1       11.79       20.89      9.84 o 
  -2  16   1       31.08       22.58      9.44 o 
  -1  16   1       20.75       32.63      9.92 o 
   0  16   1       98.33      118.35     14.14 o 
   1  16   1       68.22      100.11     13.56 o 
   2  16   1       30.72       17.24      9.77 o 
   3  16   1      147.51      139.84     17.09 o 
  -2  17   1        3.05       45.30     13.11 o 
  -1  17   1        0.39       -9.42     11.28 o 
   0  17   1       13.69       15.91     19.29 o 
   1  17   1       29.72        5.79      8.85 o 
 -10   0   2      100.07      132.08     22.39 o 
  -9   0   2      884.10      987.57     60.67 o 
  -8   0   2     5876.53     6206.94    264.02 o 
  -7   0   2     7950.99     7836.27    359.36 o 
  -6   0   2     2008.81     1576.82     48.52 o 
  -5   0   2     4216.95     6232.30    174.10 o 
  -4   0   2       36.91       22.23      4.08 o 
  -3   0   2      128.54       62.82      2.68 o 
  -2   0   2     6478.22     5862.15    184.19 o 
   0   0   2    14739.40    11416.03    121.16 o 
   1   0   2      278.92     1465.54     19.80 o 
   2   0   2     4679.34     7451.90    123.16 o 
   3   0   2     6004.54     6194.00    115.71 o 
   4   0   2      685.32      987.01     23.45 o 
   5   0   2      520.81      364.17     11.93 o 
   6   0   2     2677.73     2513.15    139.44 o 
   7   0   2      355.34      369.49     27.29 o 
   8   0   2      165.38      233.06     23.38 o 
   9   0   2       28.84       67.53     20.24 o 
 -10   1   2      164.10      205.49     16.95 o 
  -9   1   2        5.16       13.31      9.23 o 
  -8   1   2      133.39      129.84     11.79 o 
  -7   1   2       29.78       55.43      6.05 o 
  -6   1   2        2.23       17.42      4.89 o 
  -5   1   2     1567.97     1289.05     19.04 o 
  -4   1   2     1096.53     1079.17     11.79 o 
  -3   1   2     1551.20     1635.71     16.49 o 
  -2   1   2     7391.96     6565.28     53.86 o 
  -1   1   2     1255.35     1495.43     13.18 o 
   0   1   2     4314.53     2516.39     27.05 o 
   1   1   2      608.43      397.01      6.99 o 
   2   1   2     4181.13     4181.01     46.41 o 
   3   1   2     2290.02     2597.59     33.06 o 
   4   1   2     1923.29     2032.93     30.55 o 
   5   1   2      647.68      568.17     20.84 o 
   6   1   2       16.32       28.96      7.10 o 
   7   1   2       72.30       65.96     10.54 o 
   8   1   2      119.20      126.29     17.05 o 
   9   1   2      185.64      151.71     19.01 o 
 -10   2   2        5.05        7.86      6.93 o 
  -9   2   2       50.73       87.97     14.45 o 
  -8   2   2     1242.99     1196.68     39.69 o 
  -7   2   2      771.61      817.53     25.30 o 
  -6   2   2      613.33      415.49     11.67 o 
  -5   2   2        0.80       47.85      4.99 o 
  -4   2   2      471.63      475.17      8.82 o 
  -3   2   2       43.72      160.40      2.46 o 
  -2   2   2     3812.18     3214.71     32.09 o 
  -1   2   2     1469.06     2065.36     15.88 o 
   0   2   2     3218.17     3043.27     25.70 o 
   1   2   2       71.97      407.70      5.25 o 
   2   2   2      295.79       81.92      3.81 o 
   3   2   2       72.46       88.44      4.14 o 
   4   2   2       17.50       61.05      3.44 o 
   5   2   2      196.49      189.02      6.97 o 
   6   2   2      517.53      489.48     19.67 o 
   7   2   2      265.08      264.77     18.86 o 
   8   2   2       11.05        5.06     11.93 o 
   9   2   2       12.98       16.79      8.71 o 
 -10   3   2      228.76      285.47     24.33 o 
  -9   3   2      115.21      144.64     21.74 o 
  -8   3   2       44.69       43.97      9.12 o 
  -7   3   2     1123.81     1376.63     41.17 o 
  -6   3   2       89.01       -1.03      3.87 o 
  -5   3   2     4167.02     3655.91     58.75 o 
  -4   3   2    14683.06    14868.92    243.87 o 
  -3   3   2     5520.86     5192.34     54.60 o 
  -2   3   2       56.75      123.15      3.84 o 
  -1   3   2      558.25      780.17     10.04 o 
   0   3   2      431.36     1472.98     13.43 o 
   1   3   2       60.11       14.49      1.59 o 
   2   3   2    10501.96    10867.12    151.64 o 
   3   3   2    14301.52    15299.61    246.10 o 
   4   3   2     6110.22     5795.08     95.20 o 
   5   3   2      314.63      290.72     10.57 o 
   6   3   2      533.72      494.09     21.07 o 
   7   3   2       17.25        6.66      6.76 o 
   8   3   2      203.14      213.12     24.90 o 
 -10   4   2      190.91      197.04     19.75 o 
  -9   4   2      618.62      658.07     32.87 o 
  -8   4   2     1101.60     1070.49     39.57 o 
  -7   4   2     1619.94     1552.55     41.97 o 
  -6   4   2      792.69      725.92     42.17 o 
  -5   4   2        1.53        8.72      2.90 o 
  -4   4   2      339.10      539.37      7.82 o 
  -3   4   2     5159.09     5720.40     65.56 o 
  -2   4   2      246.59      307.64      5.25 o 
  -1   4   2       68.42       30.63      2.18 o 
   0   4   2      295.18      538.36      7.00 o 
   1   4   2      287.91       99.35      3.20 o 
   2   4   2      125.13       27.37      3.99 o 
   3   4   2       17.67        1.60      2.19 o 
   4   4   2      293.87      307.18      8.04 o 
   5   4   2      443.26      387.26     12.94 o 
   6   4   2        1.96        2.63      4.14 o 
   7   4   2      174.11      227.46     16.67 o 
   8   4   2      108.26      123.25     13.64 o 
 -10   5   2      133.35      145.11     18.26 o 
  -9   5   2       58.82       51.47     10.37 o 
  -8   5   2        0.22        2.55      7.26 o 
  -7   5   2       99.86       71.95     13.61 o 
  -6   5   2      199.74      268.27     12.10 o 
  -5   5   2     1304.92     1282.40     17.72 o 
  -4   5   2     3139.65     3675.24     48.16 o 
  -3   5   2     1356.14     1220.04     15.44 o 
  -2   5   2      380.96      856.02     12.09 o 
  -1   5   2       25.56       63.63      2.62 o 
   0   5   2     3540.78     4413.08     49.56 o 
   1   5   2        6.98       27.85      2.56 o 
   2   5   2     1343.43     1578.22     22.84 o 
   3   5   2     2729.39     2969.24     49.04 o 
   4   5   2       17.95        9.13      2.77 o 
   5   5   2       10.04        7.84      5.66 o 
   6   5   2        1.91       -4.18      5.68 o 
   7   5   2      121.92       99.21     12.24 o 
   8   5   2        7.42       24.10      8.88 o 
 -10   6   2       13.04       13.79      8.59 o 
  -9   6   2      556.08      585.40     28.45 o 
  -8   6   2     2524.70     2573.84     83.92 o 
  -7   6   2     1711.72     1674.07     57.74 o 
  -6   6   2     1517.00     1296.40     29.73 o 
  -5   6   2        5.06       32.00      3.06 o 
  -4   6   2      566.78      668.39     10.89 o 
  -3   6   2       68.88       47.82      6.32 o 
  -2   6   2     5303.95     4958.22     74.92 o 
  -1   6   2     6124.21     6017.54     87.36 o 
   0   6   2     5773.89     5192.16     62.89 o 
   1   6   2       39.40       35.08      6.09 o 
   2   6   2       15.65       20.38      2.60 o 
   3   6   2      403.93      401.22     10.03 o 
   4   6   2      287.72      207.84     12.98 o 
   5   6   2        4.66        3.97      3.77 o 
   6   6   2     1161.19     1158.20     34.49 o 
   7   6   2      381.73      461.77     25.81 o 
   8   6   2       37.15       90.13     14.11 o 
 -10   7   2        2.82       14.41      9.99 o 
  -9   7   2      164.18      173.85     15.24 o 
  -8   7   2      264.48      304.32     20.53 o 
  -7   7   2        0.72       -4.39      4.46 o 
  -6   7   2       20.12       19.72      4.66 o 
  -5   7   2      799.55      697.25     13.82 o 
  -4   7   2      209.47      113.00      7.84 o 
  -3   7   2      886.07      937.28     13.42 o 
  -2   7   2     1110.80     1647.30     26.92 o 
  -1   7   2      265.96      452.72      9.17 o 
   0   7   2      118.20      120.98      6.49 o 
   1   7   2      693.72      661.92     10.97 o 
   2   7   2      403.35      380.36      9.64 o 
   3   7   2     1935.99     1998.15     45.91 o 
   4   7   2     2405.43     2670.94     56.19 o 
   5   7   2     1118.32     1127.85     27.77 o 
   6   7   2       59.83       59.73     10.86 o 
   7   7   2       97.76      110.84     15.20 o 
   8   7   2      129.69      104.46     17.52 o 
  -9   8   2       43.52       31.55     10.10 o 
  -8   8   2      326.15      306.46     18.49 o 
  -7   8   2      321.24      292.04     14.07 o 
  -6   8   2       48.73       52.94      4.62 o 
  -5   8   2       99.45      124.96      5.84 o 
  -4   8   2       80.04      117.61      8.89 o 
  -3   8   2     1739.34     2171.10     39.66 o 
  -2   8   2      575.60      464.86     10.11 o 
  -1   8   2     4843.99     5275.56    108.37 o 
   0   8   2     4321.25     4336.75     92.64 o 
   1   8   2        3.64       31.13      3.01 o 
   2   8   2       11.11       43.86      4.01 o 
   3   8   2       10.30       27.97      4.10 o 
   4   8   2      242.58      251.71     10.11 o 
   5   8   2       98.97      100.87      9.38 o 
   6   8   2      897.38      792.44     30.34 o 
   7   8   2      141.15      162.37     15.83 o 
   8   8   2        8.33       14.77     10.48 o 
  -9   9   2       51.52       74.67     15.88 o 
  -8   9   2       85.41       96.34     13.98 o 
  -7   9   2        2.93        1.15      5.25 o 
  -6   9   2      501.11      433.47     13.12 o 
  -5   9   2      499.30      501.60     13.38 o 
  -4   9   2     2201.27     2306.01     59.00 o 
  -3   9   2     2072.94     2129.28     47.43 o 
  -2   9   2     1363.34     1250.65     24.06 o 
  -1   9   2      473.66      502.50     12.31 o 
   0   9   2       22.72       60.33      4.79 o 
   1   9   2      555.55      463.31     12.16 o 
   2   9   2     1610.59     1598.79     39.93 o 
   3   9   2     1810.32     1956.65     60.67 o 
   4   9   2     1700.64     1722.87     38.90 o 
   5   9   2      613.70      591.18     21.32 o 
   6   9   2        6.46       18.01      6.65 o 
   7   9   2       11.05       18.13      9.06 o 
  -9  10   2      465.59      390.69     31.78 o 
  -8  10   2      135.27      146.55     18.72 o 
  -7  10   2      162.57      203.03     15.54 o 
  -6  10   2      226.05      226.95     11.89 o 
  -5  10   2      334.24      345.46     19.20 o 
  -4  10   2      382.72      409.11     15.27 o 
  -3  10   2      943.05     1142.50     25.36 o 
  -2  10   2      356.41      365.29     11.17 o 
  -1  10   2      636.05      470.64     11.98 o 
   0  10   2        6.02        8.39      5.64 o 
   1  10   2       46.45       51.67      6.32 o 
   2  10   2      137.96      143.55     13.80 o 
   3  10   2      343.46      366.21     16.07 o 
   4  10   2       71.41       85.42      7.22 o 
   5  10   2        3.19        3.71      5.34 o 
   6  10   2      100.24       35.91     12.19 o 
   7  10   2       25.48       63.21     14.30 o 
  -8  11   2       64.00       44.91     13.04 o 
  -7  11   2        7.45       13.39      7.68 o 
  -6  11   2       33.43       30.41      8.61 o 
  -5  11   2      516.96      512.33     28.97 o 
  -4  11   2     1122.15     1137.27     30.46 o 
  -3  11   2      254.59      226.15      9.10 o 
  -2  11   2      333.79      370.30     12.81 o 
  -1  11   2      113.43      150.97      7.53 o 
   0  11   2      423.18      451.42     18.70 o 
   1  11   2      116.62      132.73      7.70 o 
   2  11   2      346.49      334.60     12.23 o 
   3  11   2      501.58      488.33     16.14 o 
   4  11   2       71.96       66.63      6.43 o 
   5  11   2      258.90      220.61     17.23 o 
   6  11   2       14.61        7.73      8.18 o 
  -8  12   2      175.96      196.62     31.67 o 
  -7  12   2      162.50      187.46     19.42 o 
  -6  12   2      126.84      155.14     14.09 o 
  -5  12   2      269.41      246.80     13.55 o 
  -4  12   2       11.33        8.77      4.60 o 
  -3  12   2      544.93      520.92     15.57 o 
  -2  12   2     1155.17     1135.98     35.36 o 
  -1  12   2      308.16      280.60     15.13 o 
   0  12   2      762.81      747.98     27.62 o 
   1  12   2     1091.81     1095.57     34.73 o 
   2  12   2      236.25      232.45     13.86 o 
   3  12   2       31.29       38.11     11.41 o 
   4  12   2      103.26      115.75     15.52 o 
   5  12   2       17.01       19.39      8.78 o 
   6  12   2      131.27      111.49     17.32 o 
  -7  13   2       38.40       56.74     24.10 o 
  -6  13   2      116.64      129.73     15.41 o 
  -5  13   2       21.11       42.57      9.21 o 
  -4  13   2        2.18       16.06      7.43 o 
  -3  13   2      356.91      339.16     18.77 o 
  -2  13   2      656.35      611.83     26.11 o 
  -1  13   2      164.45      165.97     12.66 o 
   0  13   2        2.55       29.89     11.53 o 
   1  13   2      293.39      327.39     18.40 o 
   2  13   2       15.53       24.61      6.89 o 
   3  13   2      172.58      187.06     15.65 o 
   4  13   2      429.79      376.48     22.29 o 
   5  13   2      647.24      542.23     41.20 o 
  -6  14   2        0.16        4.37      8.71 o 
  -5  14   2       46.08       36.47      8.58 o 
  -4  14   2      172.22      177.19     13.62 o 
  -3  14   2      128.12      110.38     11.24 o 
  -2  14   2       12.71       13.50      9.18 o 
  -1  14   2      215.98      252.25     16.88 o 
   0  14   2      559.29      542.05     26.18 o 
   1  14   2      135.36      139.58     13.22 o 
   2  14   2        5.12       13.57      7.78 o 
   3  14   2       71.87       85.44     18.43 o 
   4  14   2       26.70       26.59     11.64 o 
   5  14   2       22.99       26.90     12.41 o 
  -5  15   2      150.20      221.58     25.56 o 
  -4  15   2       47.79       71.61     12.22 o 
  -3  15   2      381.43      421.36     23.75 o 
  -2  15   2      504.12      531.58     28.99 o 
  -1  15   2       57.28       58.74      8.56 o 
   0  15   2       79.42       82.77     10.23 o 
   1  15   2      175.01      159.21     12.79 o 
   2  15   2       53.30       74.32     11.99 o 
   3  15   2       47.29       82.81     12.97 o 
   4  15   2      153.37      172.01     19.72 o 
  -4  16   2       26.65       19.18      9.89 o 
  -3  16   2      435.91      365.05     25.22 o 
  -2  16   2      208.96      234.11     19.73 o 
  -1  16   2       37.06       24.63      9.47 o 
   0  16   2        0.84        9.62      8.33 o 
   1  16   2      200.80      218.93     19.24 o 
   2  16   2       60.86       74.18     13.25 o 
   3  16   2       23.09       10.14     11.39 o 
  -2  17   2        1.64       22.28     23.53 o 
  -1  17   2        4.29       -9.23      9.23 o 
   0  17   2       42.76       29.98     16.59 o 
   1  17   2        2.11        4.22      8.92 o 
 -11   1   3       53.71      148.12     21.09 o 
 -10   1   3      702.14      743.40     34.56 o 
  -9   1   3     1385.33     1361.17     40.72 o 
  -8   1   3      126.67      163.39     12.19 o 
  -7   1   3     2118.10     2208.78     53.15 o 
  -6   1   3     3318.40     3134.94     67.75 o 
  -5   1   3     3086.69     2354.75     30.98 o 
  -4   1   3     3316.79     2747.55     30.75 o 
  -3   1   3    14484.69    16328.24    191.87 o 
  -2   1   3    11792.59    14596.40    154.76 o 
  -1   1   3      349.60      250.35      3.60 o 
   0   1   3     6320.65     8448.40     90.29 o 
   1   1   3     6587.64     7243.23     82.38 o 
   2   1   3     5299.59     4569.27     57.94 o 
   3   1   3     4456.14     4257.05     62.52 o 
   4   1   3     4528.98     4645.88     97.12 o 
   5   1   3      784.13      754.64     25.92 o 
   6   1   3      506.95      474.11     21.27 o 
   7   1   3      930.70      892.95     39.93 o 
   8   1   3      240.70      239.62     21.28 o 
 -11   2   3       92.69       73.63     12.94 o 
 -10   2   3      896.76      827.01     39.91 o 
  -9   2   3      305.32      320.36     22.47 o 
  -8   2   3      464.90      421.91     18.22 o 
  -7   2   3      817.42      597.91     20.04 o 
  -6   2   3     1127.10      948.33     19.12 o 
  -5   2   3      153.76      118.17      6.28 o 
  -4   2   3      245.98      431.83      5.49 o 
  -3   2   3        8.97       19.64      1.57 o 
  -2   2   3     3886.48     2112.47     26.78 o 
  -1   2   3    12232.80    15515.43    275.10 o 
   0   2   3      882.63      334.39      5.85 o 
   1   2   3     9886.22     9445.48    118.62 o 
   2   2   3     1886.18     1890.17     24.36 o 
   3   2   3      228.20      281.02     10.40 o 
   4   2   3       10.30       38.75      3.33 o 
   5   2   3      289.34      203.67     12.04 o 
   6   2   3      511.73      513.23     24.19 o 
   7   2   3      641.53      717.53     34.99 o 
   8   2   3      911.23      744.87     77.25 o 
 -11   3   3        7.36       10.00      9.74 o 
 -10   3   3        7.28        4.25      7.52 o 
  -9   3   3       26.26       22.34      7.03 o 
  -8   3   3       11.05       20.30      6.38 o 
  -7   3   3       32.06       28.36      6.54 o 
  -6   3   3       62.89       90.25      8.68 o 
  -5   3   3      831.21      972.06     17.19 o 
  -4   3   3       59.10      138.40      3.21 o 
  -3   3   3       95.73       79.12      2.14 o 
  -2   3   3       89.72       41.30      1.73 o 
  -1   3   3       23.42       50.92      2.79 o 
   0   3   3      212.25      304.93      4.81 o 
   1   3   3       10.00        8.01      2.77 o 
   2   3   3     1662.99     2109.27     30.31 o 
   3   3   3      296.04      329.33      7.51 o 
   4   3   3      108.66       86.10      5.45 o 
   5   3   3      106.29      118.13      8.34 o 
   6   3   3      115.10      111.75     11.49 o 
   7   3   3        8.09       13.33      8.04 o 
   8   3   3       30.61       38.75     10.38 o 
 -11   4   3      117.91      140.93     18.14 o 
 -10   4   3      855.52      716.42     32.83 o 
  -9   4   3      630.84      644.83     30.17 o 
  -8   4   3      184.49      150.13     12.96 o 
  -7   4   3        8.79       16.18      3.39 o 
  -6   4   3     2568.67     2669.62     48.88 o 
  -5   4   3     1238.93     1146.81     14.56 o 
  -4   4   3      467.78      822.29     21.25 o 
  -3   4   3     2398.43     3040.04     45.85 o 
  -2   4   3       81.43       25.92      5.75 o 
  -1   4   3      378.51     1330.45     13.44 o 
   0   4   3     7337.56     5675.54     69.18 o 
   1   4   3     7630.45     8184.62    117.79 o 
   2   4   3     2253.15     2334.58     33.53 o 
   3   4   3       74.29      108.80      4.81 o 
   4   4   3     1011.52      965.16     19.82 o 
   5   4   3       79.90       99.88     10.30 o 
   6   4   3      158.70      181.50     11.57 o 
   7   4   3      857.91      889.50     54.55 o 
   8   4   3      727.76      620.62     35.45 o 
 -10   5   3      724.17      739.78     39.31 o 
  -9   5   3      763.79      697.74     30.34 o 
  -8   5   3       24.10       30.62      7.31 o 
  -7   5   3      316.83      300.86     11.19 o 
  -6   5   3     1962.46     1826.06     36.52 o 
  -5   5   3     3427.28     3120.86     42.32 o 
  -4   5   3     6421.65     6497.97     90.39 o 
  -3   5   3    10623.81    11057.73    144.60 o 
  -2   5   3     1879.16     2415.78     44.03 o 
  -1   5   3      783.50      793.66     11.81 o 
   0   5   3     1247.18     1636.51     20.38 o 
   1   5   3     9070.56     9710.50    150.93 o 
   2   5   3     6272.10     6447.24    105.19 o 
   3   5   3     4774.42     4853.77     83.68 o 
   4   5   3      729.88      720.78     15.48 o 
   5   5   3      408.96      425.13     16.44 o 
   6   5   3       57.59       43.80      7.40 o 
   7   5   3      513.31      461.90     27.57 o 
   8   5   3      387.51      405.38     30.23 o 
 -10   6   3        0.65        5.06      8.05 o 
  -9   6   3       38.54       47.24      9.72 o 
  -8   6   3       86.70       68.10      6.03 o 
  -7   6   3        0.38       -4.63      6.19 o 
  -6   6   3      675.06      774.24     21.39 o 
  -5   6   3      422.20      562.72     10.68 o 
  -4   6   3     1971.06     2267.60     31.34 o 
  -3   6   3      267.35      413.16     13.47 o 
  -2   6   3      585.81      611.86     12.49 o 
  -1   6   3      318.90      245.13      6.10 o 
   0   6   3      285.87      404.52      7.14 o 
   1   6   3      136.25      260.05      8.14 o 
   2   6   3        3.67        7.43      2.90 o 
   3   6   3       46.17       95.55      6.63 o 
   4   6   3     1309.70     1433.32     29.23 o 
   5   6   3       30.82       33.38      7.31 o 
   6   6   3      142.68      129.19     10.90 o 
   7   6   3        5.41       30.50      9.82 o 
 -10   7   3      176.41      195.63     19.19 o 
  -9   7   3      708.69      719.98     35.04 o 
  -8   7   3      398.90      394.08     26.21 o 
  -7   7   3      590.03      567.23     18.29 o 
  -6   7   3     1916.59     1842.95     31.98 o 
  -5   7   3      471.05      301.95     12.76 o 
  -4   7   3     1258.49     1002.86     15.90 o 
  -3   7   3     2974.37     3090.83     53.14 o 
  -2   7   3     4200.82     4780.66     92.61 o 
  -1   7   3       81.39      109.42      5.23 o 
   0   7   3     2718.52     3131.42     43.05 o 
   1   7   3      796.99      806.25     17.80 o 
   2   7   3      445.95      330.10      9.63 o 
   3   7   3      212.85      185.84      7.48 o 
   4   7   3     2593.35     2651.48     55.67 o 
   5   7   3      496.87      485.01     18.75 o 
   6   7   3       17.12       13.47      6.35 o 
   7   7   3      296.33      283.52     22.14 o 
 -10   8   3       63.78       82.54     17.20 o 
  -9   8   3      275.60      340.33     22.71 o 
  -8   8   3      482.86      498.34     21.30 o 
  -7   8   3      384.17      396.95     15.82 o 
  -6   8   3       22.22       25.04      7.27 o 
  -5   8   3        6.06        1.95      4.35 o 
  -4   8   3       92.22      127.93      7.83 o 
  -3   8   3       68.78      111.49      7.10 o 
  -2   8   3       75.03       42.27      4.00 o 
  -1   8   3      703.77      477.40     11.34 o 
   0   8   3     1112.13      711.89     15.42 o 
   1   8   3      586.52      444.01     10.65 o 
   2   8   3     1232.71     1286.06     27.26 o 
   3   8   3     1005.53     1141.69     26.37 o 
   4   8   3      166.84      160.86     12.67 o 
   5   8   3      259.32      305.40     15.98 o 
   6   8   3      363.55      417.24     20.45 o 
   7   8   3      205.13      262.18     21.55 o 
  -9   9   3       10.71        0.58      8.30 o 
  -8   9   3       46.33       52.53      9.21 o 
  -7   9   3       23.21       13.05      5.76 o 
  -6   9   3        1.86        6.47      3.38 o 
  -5   9   3     1018.40     1097.89     26.52 o 
  -4   9   3     1280.72     1583.19     54.38 o 
  -3   9   3       51.84       46.76      4.87 o 
  -2   9   3      373.48      421.10     10.98 o 
  -1   9   3       19.73       25.34      3.57 o 
   0   9   3      230.42      278.08      9.90 o 
   1   9   3      234.61      268.59     11.13 o 
   2   9   3     2001.52     2344.19     59.99 o 
   3   9   3      431.49      508.21     15.79 o 
   4   9   3        2.70        1.39      4.03 o 
   5   9   3      178.24      179.72     21.67 o 
   6   9   3       12.83       12.32      6.56 o 
   7   9   3       26.60       32.60     13.93 o 
  -9  10   3       56.96       93.33     32.58 o 
  -8  10   3       77.85       91.56     11.99 o 
  -7  10   3      172.00      178.68     13.50 o 
  -6  10   3      832.89      839.12     29.98 o 
  -5  10   3      282.57      280.07     11.73 o 
  -4  10   3      312.50      327.42     11.31 o 
  -3  10   3     1036.50     1114.29     35.08 o 
  -2  10   3      540.03      497.36     13.09 o 
  -1  10   3     1575.33     1425.45     30.75 o 
   0  10   3      818.06      771.86     26.99 o 
   1  10   3     1791.51     1789.53     34.97 o 
   2  10   3      384.39      393.86     12.76 o 
   3  10   3       45.98       66.25      6.85 o 
   4  10   3      360.91      356.92     16.71 o 
   5  10   3       92.71      121.33     11.13 o 
   6  10   3        2.36        2.99      6.25 o 
  -9  11   3       51.44       67.83     19.34 o 
  -8  11   3       25.59       19.66      8.46 o 
  -7  11   3       65.24       40.45      8.36 o 
  -6  11   3      377.86      359.77     14.27 o 
  -5  11   3     1227.26     1184.03     38.32 o 
  -4  11   3     2536.35     2519.60     60.93 o 
  -3  11   3      823.11      812.08     20.84 o 
  -2  11   3      300.71      292.05     12.83 o 
  -1  11   3        1.23        0.13      4.52 o 
   0  11   3        2.36        5.22      5.10 o 
   1  11   3     1200.37     1167.46     47.91 o 
   2  11   3     1799.84     1855.92     50.12 o 
   3  11   3      778.76      789.25     22.77 o 
   4  11   3      140.46      175.89     12.49 o 
   5  11   3        4.63       11.94      7.48 o 
   6  11   3        0.46       -9.46     19.68 o 
  -8  12   3      117.46      112.07     14.85 o 
  -7  12   3        2.19       -5.09      7.41 o 
  -6  12   3      574.43      489.45     18.48 o 
  -5  12   3      166.76      145.28     11.63 o 
  -4  12   3      135.30      117.16      8.63 o 
  -3  12   3      412.45      431.88     23.45 o 
  -2  12   3      617.47      573.41     22.94 o 
  -1  12   3      416.89      442.91     21.25 o 
   0  12   3      254.54      264.17     23.31 o 
   1  12   3      137.23      109.88     13.33 o 
   2  12   3        4.96        2.44      6.25 o 
   3  12   3      349.01      314.07     23.98 o 
   4  12   3      254.43      217.49     15.80 o 
   5  12   3       98.05      138.63     17.63 o 
  -7  13   3       12.57       34.55     12.66 o 
  -6  13   3        5.83        9.82     10.11 o 
  -5  13   3       89.33      120.92     11.69 o 
  -4  13   3       56.03       66.10      8.73 o 
  -3  13   3      187.67      210.85     14.42 o 
  -2  13   3      215.32      237.42     20.73 o 
  -1  13   3      123.22      144.96     17.90 o 
   0  13   3      148.15      145.39     16.59 o 
   1  13   3       53.11       89.71     10.47 o 
   2  13   3       67.73      104.83     11.52 o 
   3  13   3       43.17       89.82     11.94 o 
   4  13   3       52.47       63.71     13.59 o 
   5  13   3       81.64       51.79     16.64 o 
  -7  14   3      173.67      204.13     30.43 o 
  -6  14   3        5.29        7.87      8.97 o 
  -5  14   3       41.56       39.59      8.96 o 
  -4  14   3       14.16       28.01     14.29 o 
  -3  14   3        3.07        8.28      6.94 o 
  -2  14   3      383.05      402.81     24.17 o 
  -1  14   3      782.58      785.94     33.44 o 
   0  14   3      339.42      407.49     26.50 o 
   1  14   3        1.80       36.41     17.47 o 
   2  14   3       57.45       92.08     17.93 o 
   3  14   3      188.51      150.09     16.17 o 
   4  14   3        2.14        9.62     10.52 o 
  -6  15   3        1.21       -9.07     11.49 o 
  -5  15   3      237.16      160.18     17.82 o 
  -4  15   3      343.20      278.77     31.97 o 
  -3  15   3       18.33       54.44     19.97 o 
  -2  15   3       27.48       29.16      7.70 o 
  -1  15   3        0.04        1.52      6.65 o 
   0  15   3       14.10       18.46      8.56 o 
   1  15   3       48.38       44.02     10.58 o 
   2  15   3      411.87      357.10     26.02 o 
   3  15   3      121.17       81.22     13.93 o 
  -5  16   3        0.99       -5.69     11.15 o 
  -4  16   3        1.18       -7.97      7.97 o 
  -3  16   3       64.50       89.48     11.85 o 
  -2  16   3      368.94      348.05     22.07 o 
  -1  16   3      431.87      430.52     27.03 o 
   0  16   3       97.91      126.82     15.56 o 
   1  16   3       24.51       28.56     12.30 o 
   2  16   3       43.69       45.07     12.01 o 
  -3  17   3       12.71        9.60     13.86 o 
  -2  17   3        0.29       10.85      9.29 o 
  -1  17   3       17.10       30.38     10.91 o 
   0  17   3       25.51       23.20     11.61 o 
 -11   0   4       32.75       31.35     15.41 o 
 -10   0   4        1.84        3.62     10.19 o 
  -9   0   4      202.06      252.62     23.29 o 
  -8   0   4      931.10      973.53     46.30 o 
  -7   0   4      140.05       97.14     11.07 o 
  -6   0   4       15.46       17.40      4.35 o 
  -5   0   4     1613.54     1524.13     23.42 o 
  -4   0   4     8505.77    11346.66    244.73 o 
  -3   0   4    37388.52    37857.54    785.75 o 
  -2   0   4    50913.04    42984.81   1741.39 o 
  -1   0   4    12519.36    11194.32    111.62 o 
   0   0   4     6633.96     5153.96     73.30 o 
   1   0   4     5403.07     4683.07     81.39 o 
   2   0   4     1276.03     1564.46     31.74 o 
   3   0   4     3004.45     4048.27    109.33 o 
   4   0   4      436.11      366.37     25.07 o 
   5   0   4     2131.67     2146.70     64.58 o 
   6   0   4     2301.14     2162.13    175.70 o 
   7   0   4      684.73      798.91     57.58 o 
   8   0   4      218.22      148.03     53.97 o 
 -11   1   4      417.18      409.49     28.97 o 
 -10   1   4      171.09      193.74     16.19 o 
  -9   1   4       66.77       75.01      9.95 o 
  -8   1   4       82.21       74.06      8.39 o 
  -7   1   4     1034.90     1021.28     27.13 o 
  -6   1   4     1875.57     1866.10     29.76 o 
  -5   1   4     3944.08     4445.60     52.19 o 
  -4   1   4     5656.32     5686.95     66.39 o 
  -3   1   4       19.57       45.43      2.29 o 
  -2   1   4    13230.48    10397.36    108.09 o 
  -1   1   4     5533.72     5536.93     64.12 o 
   0   1   4      928.39     1014.41     10.06 o 
   1   1   4     3170.86     3532.94     55.97 o 
   2   1   4      922.66      892.87     13.86 o 
   3   1   4      626.99      589.89     12.41 o 
   4   1   4        2.48       -3.05      3.05 o 
   5   1   4      190.13      180.31      7.83 o 
   6   1   4       24.55       24.49      8.00 o 
   7   1   4       20.32       66.49     11.67 o 
   8   1   4       11.94       12.65     11.42 o 
 -11   2   4        6.05       -4.48      7.06 o 
 -10   2   4        0.37        2.91      7.03 o 
  -9   2   4      133.33      143.87     12.60 o 
  -8   2   4      753.40      763.10     25.87 o 
  -7   2   4       64.66       47.47      4.00 o 
  -6   2   4       47.38       13.68      2.81 o 
  -5   2   4       99.50       63.91      3.28 o 
  -4   2   4      457.89      900.33     10.81 o 
  -3   2   4      131.80       39.64      3.64 o 
  -2   2   4       13.15       57.19      3.01 o 
  -1   2   4     3151.76     3192.74     37.59 o 
   0   2   4      769.31      563.56      6.47 o 
   1   2   4      583.07      371.67      6.53 o 
   2   2   4     1045.31     1131.65     17.40 o 
   3   2   4      364.97      494.21     20.02 o 
   4   2   4       98.83      110.35      5.59 o 
   5   2   4      544.23      550.14     19.45 o 
   6   2   4      572.53      528.75     26.09 o 
   7   2   4       33.49       64.96     15.14 o 
 -11   3   4     1042.28      935.59     48.07 o 
 -10   3   4      540.94      546.35     26.83 o 
  -9   3   4        5.30       -0.17      6.13 o 
  -8   3   4        3.29        6.46      5.38 o 
  -7   3   4      129.25       73.14      6.00 o 
  -6   3   4     7024.63     7095.76    126.32 o 
  -5   3   4    23339.47    24831.02    409.11 o 
  -4   3   4    10780.96    10966.41    151.27 o 
  -3   3   4     4035.06     2652.15     29.35 o 
  -2   3   4      548.83     1197.19     19.01 o 
  -1   3   4      503.54      370.61      5.61 o 
   0   3   4     1740.82     1641.93     18.66 o 
   1   3   4     8361.39     8972.52    131.72 o 
   2   3   4     9102.01     9423.34    152.70 o 
   3   3   4     2340.44     2114.75     35.16 o 
   4   3   4      138.10      210.91      8.25 o 
   5   3   4      225.37      234.97     10.78 o 
   6   3   4       13.66       21.97      7.16 o 
   7   3   4       12.75       11.40      8.42 o 
 -11   4   4        4.70       14.32      9.73 o 
 -10   4   4       10.77        7.28      7.67 o 
  -9   4   4        3.45       -1.78      5.59 o 
  -8   4   4      329.39      349.20     17.12 o 
  -7   4   4       72.02       59.13      8.90 o 
  -6   4   4      512.52      492.70     12.21 o 
  -5   4   4      579.76      578.51      9.13 o 
  -4   4   4     1529.66     1780.28     30.78 o 
  -3   4   4     1841.84     2389.94     26.95 o 
  -2   4   4        3.73       75.44      3.61 o 
  -1   4   4     3448.24     2732.80     30.07 o 
   0   4   4     1084.79     1093.83     15.48 o 
   1   4   4     5133.10     5519.56     82.32 o 
   2   4   4     1040.83     1161.05     19.66 o 
   3   4   4        3.94        3.55      2.61 o 
   4   4   4       18.38       14.65      3.39 o 
   5   4   4      173.30      180.15     15.28 o 
   6   4   4      837.29      827.93     35.78 o 
   7   4   4      319.80      295.29     26.70 o 
 -11   5   4      236.39      197.32     18.11 o 
 -10   5   4       11.34        4.86      7.52 o 
  -9   5   4       43.67       57.19      8.71 o 
  -8   5   4      194.23      195.91      8.78 o 
  -7   5   4      421.75      486.15     14.25 o 
  -6   5   4      324.54      287.80      7.93 o 
  -5   5   4     1242.53     1350.03     20.31 o 
  -4   5   4     3038.04     3003.62     40.26 o 
  -3   5   4       10.91      104.01      4.34 o 
  -2   5   4       70.39      163.08      5.39 o 
  -1   5   4      354.73      590.39      8.68 o 
   0   5   4      150.08      344.70      7.29 o 
   1   5   4      955.87      952.65     16.41 o 
   2   5   4     2826.98     3024.40     51.22 o 
   3   5   4      197.16      185.54      7.33 o 
   4   5   4       42.43       63.44      5.20 o 
   5   5   4       70.11       90.16      9.55 o 
   6   5   4      207.50      201.24     15.93 o 
   7   5   4       35.18       22.82      9.65 o 
 -11   6   4        0.22       -5.07      9.07 o 
 -10   6   4       27.82       52.68     10.84 o 
  -9   6   4      296.89      339.19     27.79 o 
  -8   6   4      887.62      903.72     28.17 o 
  -7   6   4      183.25      135.59      7.75 o 
  -6   6   4       86.76       45.50      7.01 o 
  -5   6   4      714.71      639.31     11.52 o 
  -4   6   4      889.78     1224.77     25.04 o 
  -3   6   4      227.16      464.29     10.19 o 
  -2   6   4     1824.95     1665.46     27.01 o 
  -1   6   4     3013.24     2924.21     38.77 o 
   0   6   4     7435.05     6734.39    101.76 o 
   1   6   4     1271.11     1150.01     23.71 o 
   2   6   4     1901.72     2041.58     37.86 o 
   3   6   4      958.85     1191.16     26.03 o 
   4   6   4      260.42      251.23     10.83 o 
   5   6   4     1088.20     1146.69     37.63 o 
   6   6   4     1133.33     1079.40     47.93 o 
   7   6   4      585.05      685.41     47.74 o 
 -10   7   4      337.61      289.50     19.99 o 
  -9   7   4      125.65      104.44     15.00 o 
  -8   7   4       25.88       26.88      5.45 o 
  -7   7   4      762.56      790.07     23.34 o 
  -6   7   4     2778.07     2745.07     52.38 o 
  -5   7   4     1624.40     1601.74     33.38 o 
  -4   7   4     3855.90     3708.14     76.40 o 
  -3   7   4     1235.57     1290.08     23.96 o 
  -2   7   4      682.85      634.12     12.39 o 
  -1   7   4     1306.34     1698.58     29.91 o 
   0   7   4     2361.03     2850.22     43.58 o 
   1   7   4     1326.53     1334.91     37.44 o 
   2   7   4      597.11      529.86     14.43 o 
   3   7   4      418.37      431.28     14.86 o 
   4   7   4       22.85       17.66      4.52 o 
   5   7   4      216.72      204.60     12.80 o 
   6   7   4      359.59      302.60     20.95 o 
   7   7   4       74.53       72.38     16.81 o 
 -10   8   4        1.14        6.92      9.14 o 
  -9   8   4      296.04      258.19     19.90 o 
  -8   8   4     2800.46     2738.37     73.81 o 
  -7   8   4       21.28       22.35      5.21 o 
  -6   8   4      131.26      151.11      5.94 o 
  -5   8   4        1.68       11.10      4.08 o 
  -4   8   4       31.69       59.84      4.92 o 
  -3   8   4      137.15      107.95      5.51 o 
  -2   8   4     2914.30     3261.27     60.20 o 
  -1   8   4     2310.31     2586.65     48.48 o 
   0   8   4       14.30        5.28      2.95 o 
   1   8   4      305.86      442.34     11.42 o 
   2   8   4       15.87       41.20      5.18 o 
   3   8   4      660.67      687.00     19.22 o 
   4   8   4        8.03       11.33      6.97 o 
   5   8   4      365.68      329.58     17.11 o 
   6   8   4       75.01       76.72     11.86 o 
 -10   9   4      118.86      139.10     18.44 o 
  -9   9   4      146.67      130.29     16.63 o 
  -8   9   4       17.69       31.05     20.78 o 
  -7   9   4      193.46      153.67      8.95 o 
  -6   9   4      839.15      789.61     24.83 o 
  -5   9   4     2557.11     2524.20     55.07 o 
  -4   9   4     1727.91     1764.80     39.02 o 
  -3   9   4     3434.43     3093.83     59.80 o 
  -2   9   4       92.28       63.53      5.25 o 
  -1   9   4      144.01      165.22      7.23 o 
   0   9   4      884.25      780.72     17.86 o 
   1   9   4     1458.20     1440.17     29.97 o 
   2   9   4     1948.83     2076.56     46.10 o 
   3   9   4      342.39      361.58     13.45 o 
   4   9   4      199.93      237.02     11.69 o 
   5   9   4        7.80        3.23      5.78 o 
   6   9   4        0.14       13.06     10.61 o 
  -9  10   4       17.36      -10.04     10.51 o 
  -8  10   4       19.73        7.72      8.23 o 
  -7  10   4       17.19       36.03     14.61 o 
  -6  10   4      203.64      234.96     11.58 o 
  -5  10   4      258.57      275.15     19.79 o 
  -4  10   4       56.92       73.91      7.41 o 
  -3  10   4       39.14       47.36      4.80 o 
  -2  10   4      431.14      514.06     14.45 o 
  -1  10   4      313.69      265.91     10.39 o 
   0  10   4     1298.62     1373.46     55.25 o 
   1  10   4     1499.77     1628.21     54.69 o 
   2  10   4      439.61      444.35     14.17 o 
   3  10   4        5.71       10.91      9.06 o 
   4  10   4        9.93       15.39      5.46 o 
   5  10   4       42.31       80.36     10.45 o 
   6  10   4      130.85      137.78     36.45 o 
  -9  11   4       12.04       18.76     18.38 o 
  -8  11   4       38.18       41.01     12.72 o 
  -7  11   4      444.38      437.32     23.41 o 
  -6  11   4       10.57       11.95      6.36 o 
  -5  11   4      201.95      204.90     10.82 o 
  -4  11   4      234.16      243.03     11.22 o 
  -3  11   4      471.66      486.64     13.89 o 
  -2  11   4      149.93      168.05      8.67 o 
  -1  11   4      868.71      916.56     25.13 o 
   0  11   4      797.88      832.13     37.46 o 
   1  11   4        2.00        7.70      4.83 o 
   2  11   4      529.79      542.18     21.83 o 
   3  11   4      334.93      361.28     15.29 o 
   4  11   4       20.46       42.59     11.35 o 
   5  11   4      135.75      131.87     19.64 o 
  -8  12   4      168.90      240.53     20.19 o 
  -7  12   4      235.24      262.69     18.72 o 
  -6  12   4      357.72      360.60     19.07 o 
  -5  12   4       63.53       81.01     11.47 o 
  -4  12   4       84.56      101.32      8.79 o 
  -3  12   4      537.50      541.43     18.91 o 
  -2  12   4      175.58      177.85      9.43 o 
  -1  12   4      342.89      355.96     21.55 o 
   0  12   4     1208.77     1242.67     35.51 o 
   1  12   4      659.99      685.20     30.66 o 
   2  12   4       56.58       70.83     10.02 o 
   3  12   4       14.01       41.34     11.62 o 
   4  12   4        0.71       -0.58      8.98 o 
   5  12   4       69.68      116.57     28.94 o 
  -8  13   4       11.24       12.44     22.55 o 
  -7  13   4      286.00      232.43     26.65 o 
  -6  13   4      252.74      227.37     15.16 o 
  -5  13   4      164.89      186.08     11.94 o 
  -4  13   4      295.78      273.70     13.41 o 
  -3  13   4      825.83      763.92     27.02 o 
  -2  13   4       41.63       57.02      8.66 o 
  -1  13   4      385.17      373.36     19.59 o 
   0  13   4      784.75      718.13     45.74 o 
   1  13   4      225.02      229.53     14.81 o 
   2  13   4       33.67       68.03     16.59 o 
   3  13   4       17.48       32.80      9.10 o 
   4  13   4       57.99       66.33     21.35 o 
  -7  14   4       98.79      101.20     17.10 o 
  -6  14   4        2.12        5.85      9.99 o 
  -5  14   4        3.70        1.04      7.81 o 
  -4  14   4        0.49       -0.01      8.11 o 
  -3  14   4       61.28       54.67      9.65 o 
  -2  14   4      793.19      725.28     32.66 o 
  -1  14   4      363.55      359.27     21.34 o 
   0  14   4        3.90        3.25      6.71 o 
   1  14   4      125.93      123.31     13.26 o 
   2  14   4      119.80       89.71     12.46 o 
   3  14   4        0.10        6.05      9.10 o 
  -6  15   4       39.12       60.44     16.03 o 
  -5  15   4        3.40        7.70      7.77 o 
  -4  15   4      153.98      195.34     16.28 o 
  -3  15   4      196.73      187.21     16.32 o 
  -2  15   4       77.01       95.14     12.25 o 
  -1  15   4        4.00        1.26      8.52 o 
   0  15   4       94.25       95.49     13.02 o 
   1  15   4       24.37       52.89     11.11 o 
   2  15   4       27.69       73.94     14.26 o 
  -5  16   4       19.03       22.46      9.59 o 
  -4  16   4       15.05        9.28      8.49 o 
  -3  16   4      103.72      123.22     15.29 o 
  -2  16   4       40.67       19.88      8.99 o 
  -1  16   4        5.41        6.00      7.98 o 
   0  16   4      257.83      274.44     22.48 o 
   1  16   4      353.45      272.67     27.25 o 
  -2  17   4       18.63       19.42      9.99 o 
 -11   1   5      389.42      433.10     28.59 o 
 -10   1   5      973.40      911.10     34.18 o 
  -9   1   5      680.56      642.59     25.80 o 
  -8   1   5     1268.90     1475.13     40.87 o 
  -7   1   5     3804.35     3966.60    166.75 o 
  -6   1   5     2669.68     2310.23     30.11 o 
  -5   1   5     4158.61     3110.74     40.06 o 
  -4   1   5     8952.14     8006.64    104.27 o 
  -3   1   5     5394.80     5302.89     60.06 o 
  -2   1   5      236.67      471.72     10.33 o 
  -1   1   5     4680.24     6290.58     82.16 o 
   0   1   5     4721.49     4893.65     56.02 o 
   1   1   5      366.69      181.13      5.87 o 
   2   1   5       13.74       85.88      4.23 o 
   3   1   5      370.03      316.12      9.52 o 
   4   1   5      518.48      473.50     17.44 o 
   5   1   5        1.47       24.55     16.72 o 
   6   1   5       41.77       38.23     14.32 o 
   7   1   5        1.05       16.36      8.98 o 
 -11   2   5        7.18        5.54      8.13 o 
 -10   2   5       11.87       10.88      6.66 o 
  -9   2   5       46.48       41.87      8.08 o 
  -8   2   5      229.32      237.07     13.38 o 
  -7   2   5      866.08      947.78     20.24 o 
  -6   2   5     7798.52     8578.89    127.34 o 
  -5   2   5     1026.16     1157.16     16.01 o 
  -4   2   5       35.53       20.75      2.07 o 
  -3   2   5        6.47       47.78      5.28 o 
  -2   2   5     5137.66     3945.33     52.36 o 
  -1   2   5    10410.57     9879.14    150.72 o 
   0   2   5    11325.74    12215.01    158.62 o 
   1   2   5    10493.60    11350.86    175.55 o 
   2   2   5      119.52       93.49      5.77 o 
   3   2   5      364.36      394.77     10.85 o 
   4   2   5     1060.86     1038.56     33.41 o 
   5   2   5      498.65      536.73     19.68 o 
   6   2   5     1002.66     1003.93     63.17 o 
   7   2   5      569.52      551.21     56.66 o 
 -11   3   5        0.24       14.72      9.30 o 
 -10   3   5       31.27       39.98      8.60 o 
  -9   3   5      124.84      115.38     11.27 o 
  -8   3   5       14.75       33.48      6.76 o 
  -7   3   5      100.94       97.56      5.43 o 
  -6   3   5      228.75      256.38      9.74 o 
  -5   3   5     1166.38     1338.59     19.61 o 
  -4   3   5      276.91      232.11      4.91 o 
  -3   3   5     1435.50     1867.91     21.59 o 
  -2   3   5      651.49      707.68     12.26 o 
  -1   3   5       56.75       58.87      4.31 o 
   0   3   5       28.61       31.20      2.23 o 
   1   3   5       15.86       29.78      2.76 o 
   2   3   5      135.84      143.98      8.06 o 
   3   3   5      251.90      298.01     11.04 o 
   4   3   5       91.60      109.98      8.91 o 
   5   3   5       45.51       38.07      6.42 o 
   6   3   5       20.24       17.99      8.18 o 
   7   3   5        3.92       -3.04     10.36 o 
 -11   4   5      102.25      111.71     15.36 o 
 -10   4   5      313.27      303.80     18.82 o 
  -9   4   5       22.64       15.52      6.85 o 
  -8   4   5      125.44       94.68      6.53 o 
  -7   4   5     3020.52     3076.11     60.32 o 
  -6   4   5     2926.51     3384.88     51.28 o 
  -5   4   5     1908.16     1745.64     25.86 o 
  -4   4   5     2694.15     2924.25     37.13 o 
  -3   4   5      915.35      715.20     14.76 o 
  -2   4   5      534.24      219.94      4.98 o 
  -1   4   5     3702.78     3252.29     39.50 o 
   0   4   5    11519.17    12547.90    200.26 o 
   1   4   5     3649.85     4180.14     65.94 o 
   2   4   5       84.13      109.33      5.11 o 
   3   4   5      385.04      447.03     12.18 o 
   4   4   5       59.57       71.91      5.86 o 
   5   4   5      143.52      174.61     11.17 o 
   6   4   5      521.69      504.84     28.27 o 
   7   4   5      762.22      794.99     55.56 o 
 -11   5   5      658.11      638.40     36.74 o 
 -10   5   5      436.44      464.20     24.65 o 
  -9   5   5       15.78       11.35      6.64 o 
  -8   5   5      655.05      712.19     27.27 o 
  -7   5   5     1278.07     1366.78     29.40 o 
  -6   5   5     2918.53     2839.34     44.33 o 
  -5   5   5     4616.82     4006.10     59.11 o 
  -4   5   5     5905.66     4973.81     68.67 o 
  -3   5   5     1470.13     1075.76     13.82 o 
  -2   5   5       79.72      205.61      5.54 o 
  -1   5   5      502.03      716.68     10.60 o 
   0   5   5     4081.69     4315.85     65.63 o 
   1   5   5     1181.61      985.19     19.13 o 
   2   5   5      124.57       63.78      8.30 o 
   3   5   5       76.93      102.17      5.98 o 
   4   5   5       33.27       57.11      6.85 o 
   5   5   5       61.46       59.38      8.24 o 
   6   5   5        6.55       11.44      6.76 o 
   7   5   5        0.75        4.96     11.41 o 
 -11   6   5      145.37       69.86     12.49 o 
 -10   6   5      166.98      142.19     13.54 o 
  -9   6   5       40.02       35.41      7.86 o 
  -8   6   5      237.46      233.61     10.68 o 
  -7   6   5       96.14       85.59      5.96 o 
  -6   6   5        1.20       13.08      7.45 o 
  -5   6   5      833.00      996.78     17.31 o 
  -4   6   5     1825.00     2300.35     32.92 o 
  -3   6   5       67.06       61.53      2.64 o 
  -2   6   5      260.78      404.31      9.16 o 
  -1   6   5     2866.56     3152.61     54.73 o 
   0   6   5       91.58       80.37      5.24 o 
   1   6   5       61.47       84.73      6.01 o 
   2   6   5      310.12      399.59     11.20 o 
   3   6   5       41.60       41.70      5.28 o 
   4   6   5        5.41        9.07      6.43 o 
   5   6   5      344.74      263.89     15.40 o 
   6   6   5       89.93       88.26     16.09 o 
 -11   7   5      107.30      137.93     20.95 o 
 -10   7   5      608.11      606.32     31.49 o 
  -9   7   5       64.24       79.66      9.31 o 
  -8   7   5       90.93       90.93     14.16 o 
  -7   7   5     1296.60     1363.70     34.00 o 
  -6   7   5      554.87      463.61     10.89 o 
  -5   7   5      201.30       88.91      4.69 o 
  -4   7   5     1132.96      938.75     20.66 o 
  -3   7   5     4300.27     4543.37     83.70 o 
  -2   7   5      884.89      835.09     16.84 o 
  -1   7   5     1853.35     2246.00     40.12 o 
   0   7   5      509.24      555.37     13.36 o 
   1   7   5      108.87       85.74      5.82 o 
   2   7   5      278.14      221.02      9.83 o 
   3   7   5     1692.30     1759.31     38.79 o 
   4   7   5      689.68      652.32     22.55 o 
   5   7   5       54.41       90.25      9.65 o 
   6   7   5      100.94       89.28     16.52 o 
 -10   8   5       24.90       27.97     15.19 o 
  -9   8   5       22.74       54.87     16.29 o 
  -8   8   5      791.41      810.57     25.09 o 
  -7   8   5      712.14      668.95     15.00 o 
  -6   8   5      807.32      879.22     17.61 o 
  -5   8   5      842.39      887.27     22.17 o 
  -4   8   5      123.87      152.78      8.08 o 
  -3   8   5      978.55      896.05     24.52 o 
  -2   8   5     2385.78     2407.55     54.29 o 
  -1   8   5     2358.91     2226.77     61.28 o 
   0   8   5     2814.75     2949.48     52.66 o 
   1   8   5     1390.27     1559.68     32.80 o 
   2   8   5      406.78      433.11     15.86 o 
   3   8   5       42.32       45.97      6.19 o 
   4   8   5      839.38      799.85     26.70 o 
   5   8   5      717.32      770.55     35.59 o 
   6   8   5      244.63      228.31     35.31 o 
 -10   9   5       20.53        9.72     11.13 o 
  -9   9   5      122.53       93.02     13.23 o 
  -8   9   5       38.32       47.56      8.15 o 
  -7   9   5       34.43       39.35      5.29 o 
  -6   9   5      635.28      614.87     26.16 o 
  -5   9   5      806.84      874.94     22.78 o 
  -4   9   5      108.81      101.05      8.50 o 
  -3   9   5     1083.79     1342.07     30.98 o 
  -2   9   5      187.70      252.22      9.86 o 
  -1   9   5       14.23       21.60      4.49 o 
   0   9   5        0.03        7.46      3.37 o 
   1   9   5      162.04      182.50      8.25 o 
   2   9   5        3.42        1.22      3.92 o 
   3   9   5      560.54      532.32     18.39 o 
   4   9   5      532.11      424.16     18.91 o 
   5   9   5       16.67        6.16      7.72 o 
 -10  10   5      165.63      219.55     26.32 o 
  -9  10   5       48.85       82.75     15.89 o 
  -8  10   5      267.85      279.75     30.19 o 
  -7  10   5      917.60      868.19     26.62 o 
  -6  10   5      418.19      441.75     16.44 o 
  -5  10   5       28.15       45.26      5.91 o 
  -4  10   5      747.04      787.04     22.53 o 
  -3  10   5       94.58      113.29      7.07 o 
  -2  10   5      423.41      391.61     14.14 o 
  -1  10   5      138.61      125.07      8.02 o 
   0  10   5      968.72     1011.76     39.12 o 
   1  10   5      360.93      383.00     13.74 o 
   2  10   5        6.96       12.80      4.91 o 
   3  10   5      166.82      155.18     10.59 o 
   4  10   5       93.89      108.78     13.27 o 
   5  10   5        1.33       20.03     11.42 o 
  -9  11   5        2.02       42.63     37.28 o 
  -8  11   5       22.01       45.77      9.93 o 
  -7  11   5       69.12       77.59     10.75 o 
  -6  11   5      815.94      781.74     35.65 o 
  -5  11   5     1727.18     1666.08     61.83 o 
  -4  11   5       82.83       75.13      6.72 o 
  -3  11   5      292.66      272.86     12.65 o 
  -2  11   5        3.08        6.40      4.68 o 
  -1  11   5        7.19        3.28      6.15 o 
   0  11   5      133.65      133.46     10.16 o 
   1  11   5      835.31      843.04     33.58 o 
   2  11   5      297.42      353.57     17.17 o 
   3  11   5       36.33       73.69     14.59 o 
   4  11   5        1.29       11.93      9.68 o 
   5  11   5       29.51      360.76    218.19 o 
  -9  12   5        8.03        7.25     10.66 o 
  -8  12   5       33.71       32.49      9.69 o 
  -7  12   5        6.70        1.28      6.70 o 
  -6  12   5       45.20       57.51      7.86 o 
  -5  12   5      438.13      416.80     18.28 o 
  -4  12   5      462.84      424.24     15.34 o 
  -3  12   5        7.22        7.57      4.95 o 
  -2  12   5      565.47      549.90     20.23 o 
  -1  12   5      218.41      244.42     15.14 o 
   0  12   5       67.83       72.36      7.69 o 
   1  12   5       39.54       52.19      7.71 o 
   2  12   5      323.29      277.29     18.73 o 
   3  12   5      100.37       74.06     13.21 o 
   4  12   5       64.65       34.02     15.37 o 
  -8  13   5        4.70        6.05     13.00 o 
  -7  13   5       28.41       55.45      9.90 o 
  -6  13   5       44.98       65.85     11.78 o 
  -5  13   5       47.43       58.59      8.59 o 
  -4  13   5      388.88      403.89     18.53 o 
  -3  13   5      142.70      147.43     11.15 o 
  -2  13   5      340.64      358.00     22.29 o 
  -1  13   5        3.37       19.68      7.90 o 
   0  13   5      134.99      125.27     11.89 o 
   1  13   5      116.54      129.60     16.47 o 
   2  13   5      176.71      221.37     23.20 o 
   3  13   5      177.96      202.96     18.59 o 
  -7  14   5       84.49      147.16     21.17 o 
  -6  14   5       30.46       72.96     11.39 o 
  -5  14   5       82.60       74.85     15.02 o 
  -4  14   5      195.64      163.69     14.95 o 
  -3  14   5       91.30       92.65     10.78 o 
  -2  14   5      682.28      673.03     31.51 o 
  -1  14   5      612.53      655.09     31.93 o 
   0  14   5       29.29       65.14      8.80 o 
   1  14   5       58.09       61.40      9.90 o 
   2  14   5      106.54       70.30     16.97 o 
   3  14   5        2.60       -2.29     11.25 o 
  -6  15   5       82.46       21.69     11.45 o 
  -5  15   5      179.95      153.56     16.31 o 
  -4  15   5        0.04        4.21      7.40 o 
  -3  15   5      272.28      207.17     17.58 o 
  -2  15   5       21.13        5.46      7.50 o 
  -1  15   5        0.46        8.39      7.89 o 
   0  15   5        3.90       -7.35      9.54 o 
   1  15   5       58.70       53.35     13.30 o 
   2  15   5       21.95       18.96     11.17 o 
  -5  16   5        4.88        6.13      8.30 o 
  -4  16   5        1.55       -7.76      7.96 o 
  -3  16   5       35.71       65.98     16.99 o 
  -2  16   5      105.35      124.24     15.45 o 
  -1  16   5       14.83       31.83     10.59 o 
   0  16   5       10.05       -8.29     10.46 o 
 -12   0   6      207.21      143.58     26.22 o 
 -11   0   6      149.84      101.43     19.60 o 
 -10   0   6      277.69      320.75     24.18 o 
  -9   0   6     4005.34     4162.08    174.21 o 
  -8   0   6     4071.27     4279.44    159.88 o 
  -7   0   6      387.21      289.38      9.76 o 
  -6   0   6      866.87      890.24     31.89 o 
  -5   0   6      865.98     1251.84     28.32 o 
  -4   0   6      366.41      196.80      6.51 o 
  -3   0   6     4655.69     5729.82    138.62 o 
  -2   0   6    32353.62    33985.53    737.10 o 
  -1   0   6     8075.64     7887.65    308.34 o 
   0   0   6       22.90       26.93     13.30 o 
   1   0   6     1427.40     1244.42     33.08 o 
   2   0   6     1138.90     1010.95     28.79 o 
   3   0   6       23.62       48.75      6.54 o 
   4   0   6     2439.58     2340.55     80.95 o 
   5   0   6      693.61      665.56     73.91 o 
   6   0   6      332.68      376.09     37.90 o 
 -12   1   6      263.63      278.94     22.05 o 
 -11   1   6       27.89       33.61      9.95 o 
 -10   1   6       21.91       30.33      7.24 o 
  -9   1   6       25.76       14.04      6.58 o 
  -8   1   6       33.95       56.98      7.23 o 
  -7   1   6      775.38      686.51     12.32 o 
  -6   1   6      286.95      252.84      6.15 o 
  -5   1   6      820.92      657.94     10.57 o 
  -4   1   6     1531.65     1005.94     14.39 o 
  -3   1   6     1038.87      598.04      7.88 o 
  -2   1   6      260.11      300.35     10.80 o 
  -1   1   6       57.17      116.71      3.64 o 
   0   1   6     1027.62      829.53     10.64 o 
   1   1   6        2.37       14.95      2.79 o 
   2   1   6      162.78      139.89      6.76 o 
   3   1   6      114.34       91.32      5.64 o 
   4   1   6       65.92       79.14      6.16 o 
   5   1   6      236.80      212.13     15.15 o 
   6   1   6      140.20      127.48     15.34 o 
 -12   2   6       14.35       20.98     10.80 o 
 -11   2   6      148.01      113.58     14.21 o 
 -10   2   6      321.92      363.40     21.49 o 
  -9   2   6      195.27      203.12     10.71 o 
  -8   2   6     1225.94     1176.25     25.71 o 
  -7   2   6      303.31      223.47      9.81 o 
  -6   2   6       93.43       89.74      6.89 o 
  -5   2   6      811.38      965.01     14.63 o 
  -4   2   6      832.17      599.38      8.73 o 
  -3   2   6      899.90     1110.03     13.28 o 
  -2   2   6     3574.90     4186.05     68.74 o 
  -1   2   6      846.59      735.10     12.31 o 
   0   2   6      244.07      160.20      5.02 o 
   1   2   6      226.13      183.89      6.88 o 
   2   2   6      104.05      104.29      5.21 o 
   3   2   6       27.64       41.92      4.46 o 
   4   2   6      210.34      229.09     14.98 o 
   5   2   6      492.84      430.56     22.65 o 
   6   2   6        2.86       11.72     11.90 o 
 -12   3   6      612.92      596.69     39.28 o 
 -11   3   6      315.45      390.38     25.85 o 
 -10   3   6       46.04       40.06      8.66 o 
  -9   3   6      180.66      187.72     14.08 o 
  -8   3   6      101.04       96.77      6.75 o 
  -7   3   6      449.68      367.73      9.03 o 
  -6   3   6     5962.89     5870.06     93.39 o 
  -5   3   6     7391.99     6482.03     97.55 o 
  -4   3   6      102.46       14.36      2.62 o 
  -3   3   6       54.10       29.83      1.96 o 
  -2   3   6       44.14       50.68      4.50 o 
  -1   3   6      700.72     1075.29     19.00 o 
   0   3   6       15.99        5.08      2.24 o 
   1   3   6     2393.19     2227.74     56.40 o 
   2   3   6      873.62      719.01     15.53 o 
   3   3   6      319.79      309.77     11.10 o 
   4   3   6      300.60      304.93     11.73 o 
   5   3   6      816.84      718.00     38.98 o 
   6   3   6      321.88      228.34     24.31 o 
 -11   4   6       33.82       30.64     10.06 o 
 -10   4   6      131.92      154.15     14.14 o 
  -9   4   6      145.05      175.46     18.39 o 
  -8   4   6     1227.44     1273.27     31.26 o 
  -7   4   6      924.28     1005.79     22.86 o 
  -6   4   6     1023.47     1079.66     18.19 o 
  -5   4   6      328.18      320.62     11.19 o 
  -4   4   6     1494.66     1504.94     21.55 o 
  -3   4   6      774.52      838.54     11.64 o 
  -2   4   6     2994.91     3198.38     51.87 o 
  -1   4   6     2510.15     2896.67     47.85 o 
   0   4   6     1286.37     1284.84     23.35 o 
   1   4   6       91.39       69.52      7.14 o 
   2   4   6      381.67      314.23     10.27 o 
   3   4   6      576.77      626.16     17.86 o 
   4   4   6       88.97       97.79      7.35 o 
   5   4   6      255.22      233.94     14.17 o 
   6   4   6      150.03      152.33     18.66 o 
 -11   5   6       12.88       41.89     19.30 o 
 -10   5   6        0.41        3.26     10.41 o 
  -9   5   6       44.52       47.34     13.08 o 
  -8   5   6      138.51      167.74      9.44 o 
  -7   5   6        9.46       17.77      6.20 o 
  -6   5   6     1778.41     1996.77     65.86 o 
  -5   5   6     1224.18     1288.22     21.09 o 
  -4   5   6       33.34       10.71      2.61 o 
  -3   5   6       99.32      201.06      4.79 o 
  -2   5   6     1569.20     1629.40     22.76 o 
  -1   5   6      675.69      903.14     15.10 o 
   0   5   6       61.00       52.12      5.37 o 
   1   5   6     1017.74     1164.37     32.82 o 
   2   5   6     1057.64      946.19     31.50 o 
   3   5   6       10.35       10.01      3.66 o 
   4   5   6       32.19       58.00      7.20 o 
   5   5   6      122.06      127.42     14.29 o 
   6   5   6       41.09       19.57     12.85 o 
 -11   6   6       21.79        0.49      6.92 o 
 -10   6   6      187.47      220.70     16.95 o 
  -9   6   6     1143.56     1173.98     42.58 o 
  -8   6   6     1836.50     1874.28     45.42 o 
  -7   6   6     1794.43     1575.89     28.63 o 
  -6   6   6      399.73      364.21      9.66 o 
  -5   6   6      855.31      996.99     18.46 o 
  -4   6   6      406.85      296.34      6.89 o 
  -3   6   6     4236.81     4303.59     60.44 o 
  -2   6   6     8449.77     9353.33    150.35 o 
  -1   6   6     3764.87     3918.17     63.34 o 
   0   6   6      699.49      580.53     12.73 o 
   1   6   6      793.76      761.99     17.92 o 
   2   6   6      114.80      141.73      6.97 o 
   3   6   6        7.46       24.58      6.41 o 
   4   6   6      857.99      840.29     34.59 o 
   5   6   6      649.67      639.13     30.08 o 
   6   6   6      102.26       96.59     23.04 o 
 -11   7   6       92.46      122.28     19.08 o 
 -10   7   6      101.98      116.69     13.11 o 
  -9   7   6       15.01        7.38      5.14 o 
  -8   7   6       16.91       35.19      6.03 o 
  -7   7   6      469.30      495.92     12.77 o 
  -6   7   6      131.54       84.80      5.04 o 
  -5   7   6      193.43       98.56      3.99 o 
  -4   7   6      226.48      162.57      5.44 o 
  -3   7   6       31.07       23.99      5.81 o 
  -2   7   6       18.86       39.43      4.86 o 
  -1   7   6      180.27      164.25      6.23 o 
   0   7   6       31.06       74.71      5.19 o 
   1   7   6      192.16      281.65      9.92 o 
   2   7   6      164.62      167.07      8.51 o 
   3   7   6      166.51      157.35      9.77 o 
   4   7   6      261.30      288.28     19.13 o 
   5   7   6       55.11       69.21     13.05 o 
 -11   8   6       34.90        7.56     11.31 o 
 -10   8   6      124.23      153.13     22.51 o 
  -9   8   6      485.25      432.85     19.14 o 
  -8   8   6      201.56      209.16     11.03 o 
  -7   8   6      178.14      183.22     13.70 o 
  -6   8   6       42.53       46.28      4.21 o 
  -5   8   6     1208.08     1270.87     31.10 o 
  -4   8   6      498.41      577.91     15.76 o 
  -3   8   6      387.85      400.85     11.71 o 
  -2   8   6     1390.45     1494.01     39.44 o 
  -1   8   6       28.56       28.47      3.89 o 
   0   8   6       47.79       75.39      5.08 o 
   1   8   6       22.35       39.03      9.16 o 
   2   8   6      202.73      174.25      8.76 o 
   3   8   6      115.13       90.18      8.81 o 
   4   8   6      156.24      169.38     15.35 o 
   5   8   6      146.86      155.38     17.40 o 
 -10   9   6       75.03      130.22     19.79 o 
  -9   9   6       10.72       18.39      7.89 o 
  -8   9   6      303.71      294.59     17.96 o 
  -7   9   6      101.50      101.99     12.27 o 
  -6   9   6     1025.63     1029.02     36.62 o 
  -5   9   6      799.89      794.47     22.98 o 
  -4   9   6      701.64      609.80     16.81 o 
  -3   9   6      539.08      432.30     14.42 o 
  -2   9   6      206.58      186.88      8.87 o 
  -1   9   6       11.73       25.08      6.17 o 
   0   9   6       11.07        4.78      3.71 o 
   1   9   6      301.91      341.93     15.09 o 
   2   9   6      609.00      633.86     19.99 o 
   3   9   6      656.51      678.05     24.26 o 
   4   9   6      167.09      196.06     15.01 o 
   5   9   6      118.07      128.34     19.72 o 
 -10  10   6        0.54       -5.77     10.69 o 
  -9  10   6       13.50       38.12     25.16 o 
  -8  10   6      322.57      329.57     20.50 o 
  -7  10   6     1088.15      991.92     37.16 o 
  -6  10   6      435.96      466.12     21.73 o 
  -5  10   6       21.30       23.09      5.35 o 
  -4  10   6      116.02      133.66     10.83 o 
  -3  10   6     1267.57     1218.58     29.87 o 
  -2  10   6      759.94      727.77     20.81 o 
  -1  10   6     1080.74     1095.43     28.87 o 
   0  10   6     1161.05     1188.67     37.22 o 
   1  10   6        6.66       19.44      8.85 o 
   2  10   6      186.76      158.24     10.27 o 
   3  10   6      199.43      190.63     20.12 o 
   4  10   6        8.06       13.61     10.38 o 
  -9  11   6       27.64       34.16     20.40 o 
  -8  11   6      203.06      185.20     18.05 o 
  -7  11   6        1.43       -3.65      5.52 o 
  -6  11   6      488.49      443.89     31.79 o 
  -5  11   6      989.73      955.70     29.20 o 
  -4  11   6      123.34      128.99      9.22 o 
  -3  11   6       41.35       58.61      6.75 o 
  -2  11   6      161.60      167.29      9.36 o 
  -1  11   6      481.47      485.60     19.97 o 
   0  11   6       67.92       66.65      7.70 o 
   1  11   6      997.55      955.81     34.16 o 
   2  11   6      390.40      394.01     20.39 o 
   3  11   6        0.43       -0.49      7.88 o 
   4  11   6        6.37       22.65     14.41 o 
  -9  12   6      150.64      229.37     25.87 o 
  -8  12   6      179.90      223.46     20.37 o 
  -7  12   6      588.10      578.04     29.87 o 
  -6  12   6      279.88      281.45     15.03 o 
  -5  12   6       10.87       29.57     10.97 o 
  -4  12   6      186.32      167.65     13.33 o 
  -3  12   6      159.74      171.61     10.09 o 
  -2  12   6      207.52      223.85     12.37 o 
  -1  12   6      857.94      863.03     33.41 o 
   0  12   6      479.93      466.75     18.82 o 
   1  12   6       49.33       65.98      9.04 o 
   2  12   6       87.04       96.04     16.37 o 
   3  12   6        3.00        9.70     12.24 o 
  -8  13   6      272.76      166.32     21.38 o 
  -7  13   6       79.17       97.14     16.30 o 
  -6  13   6        0.94       15.84      6.94 o 
  -5  13   6        0.93       19.66     13.13 o 
  -4  13   6      124.15      142.61     10.46 o 
  -3  13   6       40.56       28.79      7.26 o 
  -2  13   6        0.44        3.42      5.58 o 
  -1  13   6       89.58       93.99     11.47 o 
   0  13   6       38.12       15.99      7.14 o 
   1  13   6       71.75       34.63      9.64 o 
   2  13   6        2.29        9.56      8.59 o 
   3  13   6      247.46      260.35     33.03 o 
  -7  14   6      110.54      124.66     22.12 o 
  -6  14   6       24.09       -3.44      7.21 o 
  -5  14   6       41.06       46.10      9.87 o 
  -4  14   6       54.40       71.10     13.99 o 
  -3  14   6       63.25       79.21     13.66 o 
  -2  14   6       36.77       54.16      9.34 o 
  -1  14   6        1.70       13.90      7.33 o 
   0  14   6       49.89       25.72     10.87 o 
   1  14   6        0.18       -1.59      9.62 o 
   2  14   6      109.52       84.71     16.25 o 
  -6  15   6        7.39       16.07      9.25 o 
  -5  15   6      156.81      176.78     20.58 o 
  -4  15   6      558.04      520.84     33.21 o 
  -3  15   6      228.94      212.08     16.40 o 
  -2  15   6        4.20       15.89      7.79 o 
  -1  15   6       25.97       24.38      9.74 o 
   0  15   6       32.28       36.78     12.21 o 
   1  15   6       27.32       46.85     13.49 o 
  -5  16   6       10.99        0.83      9.18 o 
  -4  16   6      139.02      122.17     14.12 o 
  -3  16   6       10.99       21.39     12.07 o 
  -2  16   6        1.31       -8.21     10.29 o 
  -1  16   6      147.10      144.02     20.22 o 
 -12   1   7       61.17      143.93     17.69 o 
 -11   1   7      525.58      571.99     28.91 o 
 -10   1   7      651.59      653.86     29.83 o 
  -9   1   7        5.01        5.00      5.97 o 
  -8   1   7      247.13      277.44     13.82 o 
  -7   1   7       70.58       35.83      4.81 o 
  -6   1   7       17.50      147.79      4.80 o 
  -5   1   7      815.45      487.94      8.82 o 
  -4   1   7     7415.20     7632.98    107.53 o 
  -3   1   7     3278.73     3663.83     87.21 o 
  -2   1   7      320.32      286.41      6.56 o 
  -1   1   7       27.53       36.68      6.15 o 
   0   1   7        7.08       22.49      5.49 o 
   1   1   7      670.11      506.25     20.09 o 
   2   1   7     2697.24     2634.50     48.63 o 
   3   1   7     3971.71     3971.93    102.66 o 
   4   1   7     1060.47     1057.16     35.96 o 
   5   1   7       19.93       27.47     11.77 o 
   6   1   7       29.25       30.30     14.51 o 
 -12   2   7       75.87       70.07     13.44 o 
 -11   2   7      277.09      292.97     21.18 o 
 -10   2   7      607.77      627.03     27.24 o 
  -9   2   7     2515.61     2468.43     68.22 o 
  -8   2   7     3056.35     3019.35     64.28 o 
  -7   2   7     2305.82     2431.44     39.60 o 
  -6   2   7       13.33       21.15      3.41 o 
  -5   2   7     1225.14     1701.26     25.79 o 
  -4   2   7    11634.14    12905.02    202.53 o 
  -3   2   7      677.97      645.83     12.87 o 
  -2   2   7      469.45      399.00      8.32 o 
  -1   2   7     2376.24     2133.80     37.69 o 
   0   2   7      501.64      362.45     10.61 o 
   1   2   7        7.22       36.25      3.78 o 
   2   2   7       66.29      120.95      6.00 o 
   3   2   7      135.52      143.45     13.17 o 
   4   2   7       73.43       84.56      9.05 o 
   5   2   7        2.36       -1.82      8.69 o 
   6   2   7       29.07       56.71     20.23 o 
 -12   3   7        4.14       -1.24      8.51 o 
 -11   3   7       46.32       50.45     10.77 o 
 -10   3   7        2.06        0.63      6.22 o 
  -9   3   7       22.18       30.92      6.07 o 
  -8   3   7      257.42      231.78      9.66 o 
  -7   3   7        0.05        0.92      3.66 o 
  -6   3   7        0.55        6.51      2.75 o 
  -5   3   7      686.75      682.42     12.07 o 
  -4   3   7      219.30      166.70      5.70 o 
  -3   3   7      172.60      174.24      6.70 o 
  -2   3   7      159.11      271.44      9.40 o 
  -1   3   7      703.53      788.76     15.72 o 
   0   3   7       40.04       53.56      4.94 o 
   1   3   7      136.87      137.40      8.62 o 
   2   3   7      140.63      138.52      6.48 o 
   3   3   7       57.37       72.94      5.74 o 
   4   3   7       21.02       15.41      7.54 o 
   5   3   7       20.67        9.38      8.59 o 
   6   3   7        2.34       11.08     23.95 o 
 -12   4   7       88.24       83.75     13.35 o 
 -11   4   7      333.14      294.33     19.50 o 
 -10   4   7      621.30      648.38     30.37 o 
  -9   4   7       40.92       46.64      9.56 o 
  -8   4   7     2437.40     2539.14     58.09 o 
  -7   4   7     2633.08     2660.61     50.01 o 
  -6   4   7      157.62      151.92      6.23 o 
  -5   4   7     1086.55     1515.86     24.67 o 
  -4   4   7     2430.76     2824.56     41.95 o 
  -3   4   7       59.56       36.63      3.67 o 
  -2   4   7     1651.23     1415.79     26.74 o 
  -1   4   7     3546.49     3533.47     66.37 o 
   0   4   7     1675.81     1605.88     43.28 o 
   1   4   7       45.15       31.15      3.76 o 
   2   4   7     1368.35     1423.68     41.72 o 
   3   4   7        3.32        9.14      4.13 o 
   4   4   7        5.86        7.76      9.14 o 
   5   4   7       49.41      102.91     16.39 o 
 -12   5   7      133.02      196.88     30.01 o 
 -11   5   7      342.74      375.48     24.86 o 
 -10   5   7      103.44      137.02     12.14 o 
  -9   5   7       35.89       49.83      7.36 o 
  -8   5   7        1.59       -4.36      4.36 o 
  -7   5   7       20.77       13.11      4.09 o 
  -6   5   7       30.16        7.19      4.68 o 
  -5   5   7     1817.85     1438.65     24.57 o 
  -4   5   7     1210.44     1158.97     19.58 o 
  -3   5   7     2533.44     2710.41     38.87 o 
  -2   5   7     1899.50     1996.70     37.30 o 
  -1   5   7       32.96       66.35      5.30 o 
   0   5   7       81.26       48.00      6.00 o 
   1   5   7     1619.91     1486.87     60.64 o 
   2   5   7     1007.37     1002.76     38.17 o 
   3   5   7     2136.38     2158.54     58.20 o 
   4   5   7     1426.02     1381.60     57.28 o 
   5   5   7      187.57      169.91     20.39 o 
 -11   6   7        5.14       12.53      8.67 o 
 -10   6   7      288.55      250.44     16.30 o 
  -9   6   7      579.21      532.31     18.39 o 
  -8   6   7       16.70       27.25      5.56 o 
  -7   6   7      289.36      306.10      9.75 o 
  -6   6   7        1.98        1.34      3.02 o 
  -5   6   7       33.25       47.22      5.41 o 
  -4   6   7      592.71      647.57     12.80 o 
  -3   6   7      383.31      522.38     11.25 o 
  -2   6   7        5.30       27.76      4.55 o 
  -1   6   7       27.54       55.31      6.17 o 
   0   6   7      457.24      500.52     12.11 o 
   1   6   7      148.44      168.02      7.35 o 
   2   6   7       42.85       48.96      6.13 o 
   3   6   7        8.64       14.53      5.64 o 
   4   6   7       38.20       39.83     12.23 o 
   5   6   7       26.27       37.23     12.80 o 
 -11   7   7      308.08      323.62     30.02 o 
 -10   7   7      534.82      510.01     26.73 o 
  -9   7   7        0.45       -7.40      7.40 o 
  -8   7   7      649.05      642.35     19.86 o 
  -7   7   7      154.41      131.77      6.65 o 
  -6   7   7      296.10      227.37      7.50 o 
  -5   7   7      771.08      571.09     11.56 o 
  -4   7   7     2843.11     2853.41     44.71 o 
  -3   7   7     1375.81     1437.95     24.50 o 
  -2   7   7       16.02       32.91      6.56 o 
  -1   7   7      105.52      134.09      6.14 o 
   0   7   7       46.76       56.18      5.58 o 
   1   7   7      127.17      140.60     10.34 o 
   2   7   7     1198.50     1250.25     38.04 o 
   3   7   7     1112.50     1085.00     34.37 o 
   4   7   7      256.41      237.84     18.89 o 
   5   7   7        1.67       -0.66      9.76 o 
 -11   8   7       71.58      140.70     20.97 o 
 -10   8   7      404.91      414.16     32.22 o 
  -9   8   7     1217.09     1098.60     34.54 o 
  -8   8   7      985.90      955.65     27.37 o 
  -7   8   7      517.37      489.98     14.16 o 
  -6   8   7        7.47        3.31      4.31 o 
  -5   8   7      130.15      166.99      8.56 o 
  -4   8   7      824.23      960.89     24.76 o 
  -3   8   7     2169.92     2213.87     45.72 o 
  -2   8   7     1694.45     1572.50     40.92 o 
  -1   8   7      175.29      142.77      7.57 o 
   0   8   7      265.15      244.68      8.98 o 
   1   8   7       74.01       91.78     10.29 o 
   2   8   7       80.17       92.23      9.11 o 
   3   8   7      282.13      256.83     18.77 o 
   4   8   7      118.38      144.22     15.67 o 
 -10   9   7        4.44       10.18     20.39 o 
  -9   9   7       62.74       54.43     12.24 o 
  -8   9   7      291.53      266.10     17.04 o 
  -7   9   7       40.18       59.99      7.76 o 
  -6   9   7       65.38       80.29      7.39 o 
  -5   9   7       27.19       31.99      5.60 o 
  -4   9   7      250.64      253.66     11.18 o 
  -3   9   7      138.23      159.38      8.58 o 
  -2   9   7      901.04      943.36     26.36 o 
  -1   9   7      529.05      591.42     15.72 o 
   0   9   7       21.83       20.54      4.95 o 
   1   9   7      101.42      100.47      8.90 o 
   2   9   7      197.49      214.14     13.60 o 
   3   9   7       15.33       13.47      7.11 o 
   4   9   7      195.58      176.73     17.29 o 
 -10  10   7       43.29       88.65     15.70 o 
  -9  10   7        2.73        8.25      7.62 o 
  -8  10   7      405.60      449.51     24.37 o 
  -7  10   7      660.01      709.83     24.69 o 
  -6  10   7      137.71      164.42     21.03 o 
  -5  10   7       55.68       56.80      6.35 o 
  -4  10   7       15.87       27.42      5.28 o 
  -3  10   7      252.21      262.63     12.63 o 
  -2  10   7      166.64      145.32     10.44 o 
  -1  10   7      966.89     1012.11     28.48 o 
   0  10   7      643.53      640.37     23.09 o 
   1  10   7      127.73      148.83     13.61 o 
   2  10   7       72.25       68.01      9.02 o 
   3  10   7      101.61      103.43     12.78 o 
   4  10   7        4.62       -6.94     10.12 o 
  -9  11   7       63.28       48.32     17.57 o 
  -8  11   7        3.46       -0.50      5.97 o 
  -7  11   7       61.89       64.90      7.93 o 
  -6  11   7      507.10      500.35     20.42 o 
  -5  11   7      501.91      523.22     26.06 o 
  -4  11   7       62.74       91.48     11.28 o 
  -3  11   7      467.11      478.01     20.26 o 
  -2  11   7      434.13      461.15     18.52 o 
  -1  11   7      104.92      115.79     10.70 o 
   0  11   7      137.38      150.63     14.23 o 
   1  11   7      261.43      270.06     17.24 o 
   2  11   7      238.53      290.48     20.44 o 
   3  11   7      281.35      300.70     28.30 o 
  -9  12   7      236.75      192.07     20.80 o 
  -8  12   7       16.22       11.41      8.45 o 
  -7  12   7       95.71      106.43      9.44 o 
  -6  12   7       10.66       12.43      6.41 o 
  -5  12   7        3.54       10.56      5.71 o 
  -4  12   7       16.98       34.43      6.03 o 
  -3  12   7     1166.92     1041.82     31.78 o 
  -2  12   7       81.30       70.89      8.44 o 
  -1  12   7       35.20       41.54      7.94 o 
   0  12   7      203.14      189.49     15.15 o 
   1  12   7       40.73       59.86     11.20 o 
   2  12   7       14.65       19.02     10.20 o 
   3  12   7       55.19       66.79     18.69 o 
  -8  13   7       21.76       19.68     12.03 o 
  -7  13   7      171.42      177.08     22.99 o 
  -6  13   7      183.36      160.62     13.13 o 
  -5  13   7      173.55      184.00     13.78 o 
  -4  13   7      452.08      490.23     21.91 o 
  -3  13   7      282.35      285.82     16.59 o 
  -2  13   7       10.34       12.13      7.95 o 
  -1  13   7       93.16       84.85     12.18 o 
   0  13   7      116.46      133.34     15.08 o 
   1  13   7       41.08       70.22     14.06 o 
   2  13   7       12.87       45.62     19.33 o 
  -7  14   7        5.80       -3.33      9.71 o 
  -6  14   7       37.80       56.92     11.84 o 
  -5  14   7       21.18       18.41      8.09 o 
  -4  14   7       48.65       54.48      9.31 o 
  -3  14   7      412.66      345.04     20.83 o 
  -2  14   7      591.08      573.72     30.57 o 
  -1  14   7       10.38       11.57     15.38 o 
   0  14   7        2.37       -3.71      9.35 o 
   1  14   7       18.98       24.11     12.08 o 
  -6  15   7       30.42       26.20      9.34 o 
  -5  15   7        1.53       19.72      9.29 o 
  -4  15   7       45.50       38.57     10.87 o 
  -3  15   7        5.20       21.86     14.99 o 
  -2  15   7      161.53      120.38     18.69 o 
  -1  15   7      169.34      123.97     16.84 o 
   0  15   7        2.85        1.81     10.02 o 
  -4  16   7        1.86        3.30     10.04 o 
  -3  16   7       48.94       95.29     22.71 o 
 -12   0   8       45.27      103.45     21.10 o 
 -11   0   8      637.42      690.17     48.70 o 
 -10   0   8     3313.16     3312.30    139.85 o 
  -9   0   8     2640.15     2548.79    105.45 o 
  -8   0   8      371.31      278.84     15.35 o 
  -7   0   8      241.72      392.47     17.24 o 
  -6   0   8        5.33        4.67      3.33 o 
  -5   0   8     1225.58     1289.96     33.67 o 
  -4   0   8     1903.07     2179.69     43.47 o 
  -3   0   8     6886.72     7162.32    136.75 o 
  -2   0   8      418.06      261.76      6.70 o 
  -1   0   8       80.26        2.72      5.06 o 
   0   0   8      549.08      820.73     35.67 o 
   1   0   8      395.52      392.54     22.58 o 
   2   0   8       61.18       60.00     11.72 o 
   3   0   8       28.11       40.11      8.43 o 
   4   0   8       67.82       80.76     16.09 o 
   5   0   8        2.80       29.06     23.80 o 
 -12   1   8       36.37       58.62     11.62 o 
 -11   1   8      172.64      201.49     15.47 o 
 -10   1   8       64.00       71.72     10.11 o 
  -9   1   8      112.13      134.17      9.71 o 
  -8   1   8       76.29       96.55      5.59 o 
  -7   1   8       46.33       45.24      4.10 o 
  -6   1   8     1076.52     1026.53     18.97 o 
  -5   1   8       88.36       96.19      3.88 o 
  -4   1   8     8170.16     7882.69    114.85 o 
  -3   1   8      885.15      988.81     17.86 o 
  -2   1   8      860.10      962.69     30.06 o 
  -1   1   8        0.38       19.51      6.92 o 
   0   1   8      791.23      785.93     28.06 o 
   1   1   8     1482.97     1502.10     56.05 o 
   2   1   8     1731.98     1685.57     48.89 o 
   3   1   8      371.74      413.76     16.40 o 
   4   1   8      114.15      133.46     15.23 o 
   5   1   8        5.88        5.74     13.18 o 
 -12   2   8        5.33        5.22      8.60 o 
 -11   2   8       73.60      103.52     12.98 o 
 -10   2   8      675.26      639.58     26.49 o 
  -9   2   8      357.37      337.61     17.01 o 
  -8   2   8       92.49       99.67      6.24 o 
  -7   2   8       73.70       46.42      5.96 o 
  -6   2   8       39.25       46.14      6.73 o 
  -5   2   8       71.42       89.45      4.22 o 
  -4   2   8      830.37      877.72     13.52 o 
  -3   2   8      272.85      300.64      8.78 o 
  -2   2   8      394.63      349.47     12.41 o 
  -1   2   8        3.80        7.29      6.11 o 
   0   2   8       58.84       57.51      4.95 o 
   1   2   8      223.85      253.58     11.28 o 
   2   2   8       20.94       19.39      5.31 o 
   3   2   8       16.99       65.12     24.20 o 
   4   2   8      124.59      117.41     12.47 o 
   5   2   8        2.51        2.59     12.96 o 
 -12   3   8      211.42      283.60     23.79 o 
 -11   3   8       94.94      148.25     15.03 o 
 -10   3   8      163.50      172.77     13.05 o 
  -9   3   8     1506.89     1542.74     41.05 o 
  -8   3   8      465.85      532.46     23.11 o 
  -7   3   8     1338.27     1289.83     25.15 o 
  -6   3   8     3080.23     3185.76     55.17 o 
  -5   3   8     4505.28     4250.48     69.40 o 
  -4   3   8      986.79      819.43     12.49 o 
  -3   3   8     8039.33     7961.71    166.85 o 
  -2   3   8     2645.47     3111.64     56.84 o 
  -1   3   8       34.92       63.44      9.91 o 
   0   3   8     2714.94     2751.92     57.30 o 
   1   3   8     6509.19     6749.36    155.49 o 
   2   3   8     2533.65     2707.51     69.10 o 
   3   3   8      921.11      971.01     31.08 o 
   4   3   8      442.99      488.88     24.56 o 
   5   3   8       16.13       28.57     16.40 o 
 -12   4   8      118.78      107.99     12.70 o 
 -11   4   8      546.39      571.56     30.46 o 
 -10   4   8      304.17      280.21     18.50 o 
  -9   4   8      480.66      425.54     15.62 o 
  -8   4   8      403.13      379.54     11.59 o 
  -7   4   8       13.34        3.29      3.37 o 
  -6   4   8      434.07      507.31     12.23 o 
  -5   4   8       92.83      142.52      5.16 o 
  -4   4   8      389.70      408.25     10.60 o 
  -3   4   8      250.58      200.64      8.72 o 
  -2   4   8       42.06       79.45     11.53 o 
  -1   4   8       64.65       35.35      4.85 o 
   0   4   8       65.75      101.72      6.98 o 
   1   4   8      161.31      157.46      9.23 o 
   2   4   8        0.04        1.74      4.61 o 
   3   4   8       28.03       26.29      6.83 o 
   4   4   8        2.13       -1.59      6.83 o 
   5   4   8       28.75      -12.63     16.87 o 
 -12   5   8       32.18       24.25     10.60 o 
 -11   5   8       39.37       28.11      9.58 o 
 -10   5   8       33.55       53.36      8.20 o 
  -9   5   8      271.28      245.16     11.40 o 
  -8   5   8        0.37       -0.66      3.11 o 
  -7   5   8      296.54      297.04      9.51 o 
  -6   5   8     1504.37     1569.36     30.34 o 
  -5   5   8      635.23      630.03     34.56 o 
  -4   5   8        3.53       16.93      3.81 o 
  -3   5   8        2.06       16.91      8.21 o 
  -2   5   8      895.37      977.91     23.68 o 
  -1   5   8       22.10       22.82      3.96 o 
   0   5   8      763.87      760.74     21.79 o 
   1   5   8      208.46      196.36     10.64 o 
   2   5   8       37.87       50.22      6.42 o 
   3   5   8        1.25       -0.76      5.78 o 
   4   5   8       13.90       19.43      8.92 o 
 -11   6   8      374.21      340.52     23.40 o 
 -10   6   8     1483.62     1499.58     52.60 o 
  -9   6   8     1087.48     1082.24     34.86 o 
  -8   6   8      356.59      342.85     11.01 o 
  -7   6   8        5.76       11.58      7.07 o 
  -6   6   8        6.01        3.50      4.70 o 
  -5   6   8       96.00       78.84      7.07 o 
  -4   6   8      435.21      439.23     10.56 o 
  -3   6   8      984.07      995.71     42.50 o 
  -2   6   8     1445.72     1365.32     31.14 o 
  -1   6   8       23.39        7.64      4.27 o 
   0   6   8       39.01       24.33      5.95 o 
   1   6   8      341.83      390.34     19.07 o 
   2   6   8        2.39        2.98      5.49 o 
   3   6   8        8.07       27.45     11.07 o 
   4   6   8       62.69       83.06     15.77 o 
 -11   7   8      165.98      139.61     28.41 o 
 -10   7   8      134.59      121.24     24.74 o 
  -9   7   8      209.80      193.20     10.97 o 
  -8   7   8        7.89       19.82      6.06 o 
  -7   7   8       51.87       69.62      5.61 o 
  -6   7   8      283.24      270.48      9.20 o 
  -5   7   8      835.08      791.78     21.23 o 
  -4   7   8     2776.38     2829.26     48.73 o 
  -3   7   8     1007.41     1055.52     20.34 o 
  -2   7   8      319.12      331.10     11.91 o 
  -1   7   8        7.23        2.47      3.98 o 
   0   7   8      288.60      302.17     13.52 o 
   1   7   8     1489.62     1540.37     45.89 o 
   2   7   8     1673.58     1680.12     46.67 o 
   3   7   8      682.14      624.06     26.62 o 
   4   7   8       30.83       46.67     11.42 o 
 -11   8   8      103.28       84.43     16.01 o 
 -10   8   8      474.67      485.11     35.71 o 
  -9   8   8      155.28      137.62     11.93 o 
  -8   8   8       43.40       38.08      6.01 o 
  -7   8   8       45.91       61.16      7.64 o 
  -6   8   8      133.41      145.25     12.31 o 
  -5   8   8     1152.86     1203.18     35.17 o 
  -4   8   8      273.65      264.09     10.61 o 
  -3   8   8     1098.24     1101.93     21.62 o 
  -2   8   8      793.92      813.16     20.66 o 
  -1   8   8       69.16       87.93      7.71 o 
   0   8   8       39.77       42.30      6.27 o 
   1   8   8      540.94      520.48     20.09 o 
   2   8   8      165.12      162.54     12.32 o 
   3   8   8       88.39       91.52     10.70 o 
   4   8   8      202.23      167.34     18.36 o 
 -11   9   8       59.23       88.73     29.69 o 
 -10   9   8      294.39      296.81     27.68 o 
  -9   9   8       33.50       45.91     11.13 o 
  -8   9   8        6.53        9.69      6.73 o 
  -7   9   8      209.99      215.78     11.19 o 
  -6   9   8      400.76      439.29     18.85 o 
  -5   9   8     2521.55     2562.62     62.48 o 
  -4   9   8     1246.37     1212.01     31.98 o 
  -3   9   8      663.20      634.47     17.44 o 
  -2   9   8      183.23      216.25     13.92 o 
  -1   9   8       14.29       13.08      5.07 o 
   0   9   8      608.68      599.59     21.14 o 
   1   9   8      629.23      626.58     25.36 o 
   2   9   8      592.61      622.64     27.24 o 
   3   9   8      173.29      183.69     18.56 o 
 -10  10   8      185.35      209.17     21.70 o 
  -9  10   8      121.41      142.33     19.39 o 
  -8  10   8       89.06       90.19     11.29 o 
  -7  10   8       35.62       43.75      8.30 o 
  -6  10   8      412.28      384.61     23.64 o 
  -5  10   8      322.65      284.37     13.98 o 
  -4  10   8        3.82        6.53      4.74 o 
  -3  10   8        1.31       -5.17      5.17 o 
  -2  10   8       27.37       26.59      7.65 o 
  -1  10   8       16.42       18.00      7.44 o 
   0  10   8        2.37        0.15      6.32 o 
   1  10   8       81.09       47.39      9.86 o 
   2  10   8       14.13        1.46      6.81 o 
   3  10   8        8.61      -10.33     10.57 o 
 -10  11   8       40.58       12.86     19.52 o 
  -9  11   8       39.49       58.50     11.29 o 
  -8  11   8        0.55       -1.78      8.77 o 
  -7  11   8      306.27      299.39     17.50 o 
  -6  11   8      664.62      680.07     25.04 o 
  -5  11   8        1.19        8.93      5.30 o 
  -4  11   8      379.53      377.00     16.65 o 
  -3  11   8       32.35       46.65      6.33 o 
  -2  11   8       94.74       97.24     10.24 o 
  -1  11   8       56.10       59.33     10.19 o 
   0  11   8       24.79       20.73      8.41 o 
   1  11   8       26.89       50.09     11.37 o 
   2  11   8      126.70       96.80     13.71 o 
  -9  12   8      132.90      179.90     18.66 o 
  -8  12   8      255.43      278.74     21.10 o 
  -7  12   8      163.82      176.81     16.61 o 
  -6  12   8        5.50       11.19      6.36 o 
  -5  12   8      143.39      129.16     11.80 o 
  -4  12   8      128.66      135.33     10.90 o 
  -3  12   8       79.12       92.28      9.16 o 
  -2  12   8      418.38      453.67     23.09 o 
  -1  12   8      461.31      474.54     25.54 o 
   0  12   8      129.86      172.62     17.80 o 
   1  12   8        1.03        2.91      7.78 o 
   2  12   8        7.08       -2.64     12.19 o 
  -8  13   8        0.91        6.38      8.58 o 
  -7  13   8        9.97       20.48     11.90 o 
  -6  13   8        0.72        6.71      5.95 o 
  -5  13   8      532.92      469.52     25.79 o 
  -4  13   8      724.92      603.54     27.49 o 
  -3  13   8      147.71      130.11     15.64 o 
  -2  13   8        0.28       13.22      8.20 o 
  -1  13   8       19.45       16.25      9.00 o 
   0  13   8       20.61       45.72     12.91 o 
   1  13   8       98.72      114.89     31.23 o 
  -7  14   8        5.00       -1.80      9.74 o 
  -6  14   8      185.54      136.45     15.90 o 
  -5  14   8      191.05      159.74     18.82 o 
  -4  14   8        4.98       12.39      9.31 o 
  -3  14   8      210.30      198.78     22.18 o 
  -2  14   8      241.99      210.61     19.86 o 
  -1  14   8      100.24       97.77     17.33 o 
   0  14   8        5.45        4.76     11.52 o 
  -6  15   8       51.75       65.50     15.37 o 
  -5  15   8      184.32      199.54     41.38 o 
  -4  15   8      184.31      165.21     33.97 o 
  -3  15   8       22.67       34.93     11.57 o 
  -2  15   8       10.85        0.01     13.09 o 
  -1  15   8        0.46        3.99     10.46 o 
 -12   1   9      309.99      302.67     23.32 o 
 -11   1   9     1544.68     1490.36     58.99 o 
 -10   1   9      381.53      350.07     19.65 o 
  -9   1   9       58.11       63.77      5.59 o 
  -8   1   9        9.68       13.06      3.70 o 
  -7   1   9      445.23      393.56     11.08 o 
  -6   1   9     2709.50     2605.93     43.94 o 
  -5   1   9     8871.00     9306.22    158.01 o 
  -4   1   9     5329.63     5734.06    108.62 o 
  -3   1   9     1064.92      976.29     20.64 o 
  -2   1   9      412.20      472.51     16.08 o 
  -1   1   9      685.97      695.79     22.57 o 
   0   1   9      663.18      665.00     27.97 o 
   1   1   9     1510.18     1624.70     53.51 o 
   2   1   9     1500.41     1580.60     59.54 o 
   3   1   9      245.09      284.07     19.32 o 
   4   1   9       26.70       18.09      9.76 o 
 -12   2   9      438.84      401.84     27.77 o 
 -11   2   9      138.37      150.57     14.90 o 
 -10   2   9      282.60      303.17     16.49 o 
  -9   2   9       83.18       78.47      8.03 o 
  -8   2   9      837.57      836.46     19.64 o 
  -7   2   9       89.05       67.08      5.02 o 
  -6   2   9       73.23      111.76      7.47 o 
  -5   2   9       18.61       18.99      2.83 o 
  -4   2   9      101.40       52.32      4.80 o 
  -3   2   9        4.82       29.87      4.20 o 
  -2   2   9      129.46       71.10      5.66 o 
  -1   2   9     1395.89     1305.62     32.96 o 
   0   2   9      257.93      234.32      9.62 o 
   1   2   9        0.94       -3.31      5.49 o 
   2   2   9        0.02        3.00      4.85 o 
   3   2   9       56.46       26.57      8.08 o 
   4   2   9        2.79       11.88     19.13 o 
 -12   3   9       38.52       54.55     12.20 o 
 -11   3   9       43.88       62.25      9.64 o 
 -10   3   9       77.83       85.51     10.24 o 
  -9   3   9        0.27       -1.92      4.19 o 
  -8   3   9      116.72      139.09      7.32 o 
  -7   3   9      397.66      420.35     11.54 o 
  -6   3   9      401.81      393.41     10.50 o 
  -5   3   9       10.27        4.82      2.91 o 
  -4   3   9       12.62       19.97      4.33 o 
  -3   3   9      119.38      138.15      6.89 o 
  -2   3   9        2.38        1.96      2.96 o 
  -1   3   9       41.52       45.48      5.34 o 
   0   3   9      109.74      124.50      7.63 o 
   1   3   9       44.48       55.48      7.36 o 
   2   3   9       36.12       51.59      7.70 o 
   3   3   9       12.19       10.86      9.92 o 
   4   3   9        0.41       -4.61     12.91 o 
 -12   4   9      397.62      330.33     25.23 o 
 -11   4   9      124.15      133.12     14.17 o 
 -10   4   9       32.46       76.41      9.90 o 
  -9   4   9      439.19      420.00     15.27 o 
  -8   4   9      856.13      888.96     20.36 o 
  -7   4   9      961.64      930.17     22.12 o 
  -6   4   9      456.16      552.16     13.50 o 
  -5   4   9      301.97      331.78      8.99 o 
  -4   4   9        1.46        7.02      3.85 o 
  -3   4   9       13.53       66.59      5.60 o 
  -2   4   9     1243.67     1141.53     28.26 o 
  -1   4   9     1707.36     1684.39     39.57 o 
   0   4   9      117.65      145.22     11.78 o 
   1   4   9        5.63        9.57      5.10 o 
   2   4   9       17.36       13.82      5.76 o 
   3   4   9       81.43       57.33     11.28 o 
   4   4   9        1.74        3.46     19.18 o 
 -12   5   9      305.36      320.41     24.84 o 
 -11   5   9      587.17      588.09     32.98 o 
 -10   5   9      213.45      173.68     14.54 o 
  -9   5   9      151.50      132.50      9.14 o 
  -8   5   9       50.33       64.96      5.55 o 
  -7   5   9      460.36      424.43     12.57 o 
  -6   5   9     3009.31     2974.12     55.46 o 
  -5   5   9     5536.41     5588.94    100.58 o 
  -4   5   9     3265.19     3455.57     74.56 o 
  -3   5   9     2183.91     2137.52     48.80 o 
  -2   5   9       53.86       77.23      6.97 o 
  -1   5   9     1261.42     1334.97     34.54 o 
   0   5   9     1828.46     1869.45     61.92 o 
   1   5   9     1196.89     1222.95     35.24 o 
   2   5   9      411.21      444.04     19.15 o 
   3   5   9      222.13      253.84     16.16 o 
   4   5   9        1.11        0.38     12.48 o 
 -12   6   9        6.34        9.22     11.29 o 
 -11   6   9      140.53      170.77     16.81 o 
 -10   6   9       37.96       30.30      8.20 o 
  -9   6   9       84.00       82.72      8.38 o 
  -8   6   9      355.43      315.25     11.11 o 
  -7   6   9      145.77      156.01      7.50 o 
  -6   6   9      201.13      229.75     12.06 o 
  -5   6   9       88.18      106.53      8.76 o 
  -4   6   9       12.30       34.11      5.33 o 
  -3   6   9        0.05        0.84      4.15 o 
  -2   6   9      114.03      145.75      9.11 o 
  -1   6   9      261.07      283.27     12.74 o 
   0   6   9        1.25       -3.89      5.88 o 
   1   6   9       60.66       90.89     10.31 o 
   2   6   9      108.21      107.89     10.13 o 
   3   6   9        0.04       13.78      8.28 o 
 -11   7   9      301.70      201.03     60.92 o 
 -10   7   9      174.45      165.37     13.95 o 
  -9   7   9       44.71       55.79      7.67 o 
  -8   7   9      126.82      151.68      8.49 o 
  -7   7   9       23.46       19.34      4.22 o 
  -6   7   9      173.06      141.67      7.43 o 
  -5   7   9     2213.70     2187.81     40.34 o 
  -4   7   9     2620.13     2618.34     48.24 o 
  -3   7   9        1.53       12.77      4.08 o 
  -2   7   9       91.83       93.72      6.97 o 
  -1   7   9       58.96       65.52      9.80 o 
   0   7   9       71.41       74.30      7.66 o 
   1   7   9      304.09      374.13     18.99 o 
   2   7   9      645.71      635.68     26.94 o 
   3   7   9      172.89      177.23     17.40 o 
 -11   8   9      162.52      145.71     21.23 o 
 -10   8   9      300.47      296.56     24.14 o 
  -9   8   9      268.13      297.69     21.99 o 
  -8   8   9       42.87       84.23     12.65 o 
  -7   8   9       21.73       41.90      8.16 o 
  -6   8   9       33.89       52.62      6.61 o 
  -5   8   9      147.16      127.43      8.90 o 
  -4   8   9       67.95       75.14      6.53 o 
  -3   8   9       78.78       56.98      6.20 o 
  -2   8   9       30.82       16.26      4.68 o 
  -1   8   9       54.52       82.40      8.51 o 
   0   8   9      152.40      165.40     10.90 o 
   1   8   9      438.45      411.95     19.93 o 
   2   8   9        4.78       -6.92      6.92 o 
   3   8   9        1.92        6.99      8.83 o 
 -11   9   9       25.29       21.97     12.95 o 
 -10   9   9      166.07      118.72     16.34 o 
  -9   9   9      187.54      121.31     12.68 o 
  -8   9   9       11.41       13.48      9.38 o 
  -7   9   9      290.02      243.53     12.74 o 
  -6   9   9      539.82      527.44     20.08 o 
  -5   9   9      121.73      139.53     11.81 o 
  -4   9   9      111.40       96.06     10.00 o 
  -3   9   9      167.30      153.75     12.72 o 
  -2   9   9       80.75       97.81     11.04 o 
  -1   9   9      184.43      152.82     11.03 o 
   0   9   9     1005.63      908.59     34.52 o 
   1   9   9      129.60       97.62     10.80 o 
   2   9   9        0.05        4.32      6.69 o 
 -10  10   9       34.89       57.50     14.81 o 
  -9  10   9      224.15      242.39     19.27 o 
  -8  10   9      422.24      450.20     26.70 o 
  -7  10   9      495.90      510.65     23.90 o 
  -6  10   9      127.57      125.58     11.10 o 
  -5  10   9       18.42       41.31     10.00 o 
  -4  10   9      213.30      213.61     14.40 o 
  -3  10   9       80.90      101.36     11.31 o 
  -2  10   9      447.64      489.45     25.15 o 
  -1  10   9      696.10      730.34     33.63 o 
   0  10   9      222.90      242.54     23.60 o 
   1  10   9       19.97       30.97      9.66 o 
   2  10   9       21.04        3.67     10.90 o 
 -10  11   9       74.16       60.01     14.58 o 
  -9  11   9      198.25      151.08     14.79 o 
  -8  11   9       20.89       15.92      8.30 o 
  -7  11   9      427.99      379.40     19.21 o 
  -6  11   9      446.26      409.24     19.66 o 
  -5  11   9      554.84      547.13     21.45 o 
  -4  11   9      658.46      703.82     33.83 o 
  -3  11   9      227.45      241.05     17.81 o 
  -2  11   9       66.15       55.70     10.32 o 
  -1  11   9      476.70      455.78     26.69 o 
   0  11   9      545.34      478.61     29.21 o 
   1  11   9      332.58      343.34     25.44 o 
  -9  12   9        2.00       -4.46      7.87 o 
  -8  12   9      288.26      196.80     17.86 o 
  -7  12   9       38.85       10.89      6.99 o 
  -6  12   9        1.53       -2.83      5.93 o 
  -5  12   9       49.48       39.89     12.31 o 
  -4  12   9       16.33       15.40      8.22 o 
  -3  12   9        1.73        4.00      7.27 o 
  -2  12   9       82.66       70.49     11.64 o 
  -1  12   9      363.45      304.99     22.57 o 
   0  12   9        6.66       -7.08      7.56 o 
   1  12   9      148.39       83.36     15.99 o 
  -8  13   9       11.92        7.15      8.90 o 
  -7  13   9       28.57       38.82      9.86 o 
  -6  13   9       30.35       36.28     10.53 o 
  -5  13   9        3.93        5.82      8.10 o 
  -4  13   9       58.51       83.51     11.36 o 
  -3  13   9       64.05       76.57     11.57 o 
  -2  13   9       26.81       15.07      9.23 o 
  -1  13   9        0.13        8.15     10.22 o 
   0  13   9        0.30        9.81     10.80 o 
  -7  14   9        0.65        9.24     17.46 o 
  -6  14   9       95.29       55.83     15.35 o 
  -5  14   9        3.47       10.58     11.07 o 
  -4  14   9       70.15       56.96     15.13 o 
  -3  14   9      282.22      265.13     24.15 o 
  -2  14   9       26.32       56.50     15.01 o 
  -1  14   9        8.34       73.17     19.03 o 
  -5  15   9        1.23       -3.91     11.04 o 
  -4  15   9       17.36       25.24     13.41 o 
  -3  15   9       22.68       22.90     13.28 o 
 -12   0  10       16.90       15.58     15.94 o 
 -11   0  10      594.11      646.61     45.44 o 
 -10   0  10      656.04      704.25     40.75 o 
  -9   0  10      157.56      154.81      9.80 o 
  -8   0  10       25.75       23.71      5.92 o 
  -7   0  10      627.66      650.23     22.30 o 
  -6   0  10      979.41     1169.02     31.42 o 
  -5   0  10      791.55      988.79     22.93 o 
  -4   0  10     2364.16     2214.14    146.43 o 
  -3   0  10     1899.31     1724.54     66.96 o 
  -2   0  10      471.38      454.47     22.67 o 
  -1   0  10      389.03      413.20     31.44 o 
   0   0  10     1826.98     1948.04     87.60 o 
   1   0  10     1023.13     1030.88     56.64 o 
   2   0  10       37.61       45.37     12.86 o 
   3   0  10      135.60      116.52     18.89 o 
 -12   1  10       27.34       40.50     10.90 o 
 -11   1  10      222.16      226.24     25.16 o 
 -10   1  10      144.61      134.12     12.04 o 
  -9   1  10       41.95       44.17      4.95 o 
  -8   1  10      108.86      137.75      8.62 o 
  -7   1  10      874.23      979.61     20.45 o 
  -6   1  10     1497.97     1534.41     28.32 o 
  -5   1  10     1323.44     1227.03     20.68 o 
  -4   1  10      270.81      240.01     23.26 o 
  -3   1  10      123.40       95.19      7.29 o 
  -2   1  10      490.60      567.97     26.34 o 
  -1   1  10      229.44      258.02     14.60 o 
   0   1  10      161.26      183.54     13.51 o 
   1   1  10       15.01       27.18      7.83 o 
   2   1  10        1.89        3.07      6.62 o 
   3   1  10       36.53       15.01      8.07 o 
 -12   2  10       36.75       61.84     11.02 o 
 -11   2  10        4.27        2.79      6.32 o 
 -10   2  10      341.73      352.21     16.09 o 
  -9   2  10       54.81       70.01      6.02 o 
  -8   2  10       31.64       39.84      4.87 o 
  -7   2  10      606.58      589.60     15.77 o 
  -6   2  10       15.10       30.99      4.08 o 
  -5   2  10        5.68       24.19      2.95 o 
  -4   2  10      348.95      342.86     12.13 o 
  -3   2  10      472.81      457.66     14.28 o 
  -2   2  10       26.14       24.00      3.84 o 
  -1   2  10      315.41      349.81     17.14 o 
   0   2  10      161.79      179.97     13.19 o 
   1   2  10      155.45      151.21     13.43 o 
   2   2  10        6.11       30.18     17.65 o 
   3   2  10      133.38      124.34     17.61 o 
 -12   3  10      140.90      166.67     15.84 o 
 -11   3  10      164.80      167.19     15.13 o 
 -10   3  10      605.58      570.71     25.69 o 
  -9   3  10      111.87      124.25     12.74 o 
  -8   3  10      929.22      998.15     25.10 o 
  -7   3  10     5074.57     5566.73    111.52 o 
  -6   3  10     3590.37     3682.05     67.68 o 
  -5   3  10     1272.05     1121.21     27.02 o 
  -4   3  10      486.99      406.30     13.51 o 
  -3   3  10      287.69      240.73     10.49 o 
  -2   3  10        0.08        1.41      4.55 o 
  -1   3  10     1686.48     1758.89     45.21 o 
   0   3  10      553.71      524.09     30.10 o 
   1   3  10      257.62      325.39     19.10 o 
   2   3  10       46.73       11.11      8.93 o 
   3   3  10        2.70        3.17     13.69 o 
 -12   4  10       39.08       58.17     18.96 o 
 -11   4  10        1.86        2.33      6.93 o 
 -10   4  10       25.26       65.00      9.33 o 
  -9   4  10       32.35       45.16      6.02 o 
  -8   4  10      229.46      240.39      9.92 o 
  -7   4  10       98.69      112.51      6.77 o 
  -6   4  10       42.33       29.35      5.04 o 
  -5   4  10      281.79      332.47     12.77 o 
  -4   4  10       16.63       10.78      7.23 o 
  -3   4  10      247.69      229.06     10.09 o 
  -2   4  10      229.48      231.46     11.70 o 
  -1   4  10      309.90      298.94     20.47 o 
   0   4  10      526.45      498.98     18.91 o 
   1   4  10       61.27       61.84      7.82 o 
   2   4  10       16.81       14.02      7.85 o 
   3   4  10       12.23       13.39      9.30 o 
 -12   5  10        2.66       23.29      9.76 o 
 -11   5  10        0.34       -0.81      6.32 o 
 -10   5  10       41.34       34.62      7.70 o 
  -9   5  10      206.13      157.08     10.09 o 
  -8   5  10      196.13      207.27      9.38 o 
  -7   5  10      500.65      516.96     14.94 o 
  -6   5  10       21.95       50.42     11.26 o 
  -5   5  10       17.12       21.55      5.91 o 
  -4   5  10       76.58       68.86      5.93 o 
  -3   5  10      429.05      394.04     14.40 o 
  -2   5  10       77.82       80.77      7.00 o 
  -1   5  10        0.87       -1.44      5.36 o 
   0   5  10      779.13      786.63     25.12 o 
   1   5  10        5.66        7.96      5.58 o 
   2   5  10       16.04       23.36      9.09 o 
   3   5  10       53.37       35.07     25.52 o 
 -12   6  10        0.20        3.84     10.71 o 
 -11   6  10      148.29      137.56     14.38 o 
 -10   6  10      263.12      301.56     15.77 o 
  -9   6  10      384.19      376.15     16.01 o 
  -8   6  10      124.56      104.98      6.98 o 
  -7   6  10      633.60      638.12     18.20 o 
  -6   6  10      481.38      545.74     14.18 o 
  -5   6  10        0.79        2.11      4.12 o 
  -4   6  10      524.37      503.52     17.73 o 
  -3   6  10     1006.54      967.31     28.53 o 
  -2   6  10      547.20      537.03     19.41 o 
  -1   6  10      640.99      722.94     23.25 o 
   0   6  10      277.84      282.14     26.17 o 
   1   6  10      443.98      418.14     20.01 o 
   2   6  10        9.63        7.96      7.68 o 
   3   6  10      152.22      128.46     47.58 o 
 -11   7  10       95.72       62.90     14.47 o 
 -10   7  10       35.20       46.67      9.48 o 
  -9   7  10       48.24       42.09      6.28 o 
  -8   7  10      200.88      202.92      9.47 o 
  -7   7  10      612.51      612.98     19.42 o 
  -6   7  10     1230.09     1295.18     31.78 o 
  -5   7  10      793.17      722.15     21.60 o 
  -4   7  10      250.19      240.06     10.74 o 
  -3   7  10      112.91      107.18      8.35 o 
  -2   7  10      327.59      318.63     13.31 o 
  -1   7  10        9.94        8.96      5.77 o 
   0   7  10      229.16      247.16     17.42 o 
   1   7  10        9.96        5.53      6.24 o 
   2   7  10        4.79       18.68      8.68 o 
 -11   8  10      101.37       71.95     14.90 o 
 -10   8  10      583.97      524.19     28.89 o 
  -9   8  10        7.51        7.74      7.24 o 
  -8   8  10       15.31       20.60      6.23 o 
  -7   8  10      159.46      156.87     10.53 o 
  -6   8  10      430.22      390.99     16.18 o 
  -5   8  10        3.58        5.81      6.57 o 
  -4   8  10      713.81      650.23     30.45 o 
  -3   8  10      330.33      326.30     13.04 o 
  -2   8  10       17.39       36.10      9.32 o 
  -1   8  10        2.76        0.32      5.35 o 
   0   8  10       13.05       12.12      5.82 o 
   1   8  10      122.60      126.17     11.25 o 
   2   8  10        8.52        9.83      8.31 o 
 -11   9  10      185.02      228.19     26.60 o 
 -10   9  10        3.47       -1.64     10.55 o 
  -9   9  10        4.53        8.24      7.54 o 
  -8   9  10      231.66      235.54     14.30 o 
  -7   9  10      497.92      552.52     23.87 o 
  -6   9  10      444.07      468.39     18.83 o 
  -5   9  10      741.44      740.82     33.66 o 
  -4   9  10      176.05      158.69     13.76 o 
  -3   9  10       10.63       15.95      7.38 o 
  -2   9  10        0.31       -0.85      6.22 o 
  -1   9  10      108.17      112.06     12.72 o 
   0   9  10      223.52      231.52     17.97 o 
   1   9  10      286.87      331.01     22.54 o 
   2   9  10       22.89       51.75     14.55 o 
 -10  10  10        0.77        9.54     10.62 o 
  -9  10  10       37.71       65.38     14.28 o 
  -8  10  10      173.33      143.32     12.58 o 
  -7  10  10       10.42       18.63      6.60 o 
  -6  10  10       52.86       64.50      8.73 o 
  -5  10  10        0.65        4.09      9.88 o 
  -4  10  10       15.39        9.12      6.05 o 
  -3  10  10       31.76       48.48     13.61 o 
  -2  10  10      476.01      451.77     25.88 o 
  -1  10  10      144.19      129.74     18.00 o 
   0  10  10       34.40       25.01      9.46 o 
   1  10  10        8.86       10.16      8.71 o 
  -9  11  10      100.65      112.93     14.71 o 
  -8  11  10        4.05        2.25      6.75 o 
  -7  11  10       78.52       77.29     10.00 o 
  -6  11  10       28.58       56.23     13.48 o 
  -5  11  10      133.16       97.56     13.06 o 
  -4  11  10       21.60       56.89     25.30 o 
  -3  11  10      336.94      301.02     21.57 o 
  -2  11  10      197.56      170.76     16.68 o 
  -1  11  10        4.30        3.01      7.74 o 
   0  11  10      123.88      147.76     16.72 o 
   1  11  10       13.80       12.90      9.35 o 
  -9  12  10      195.81      203.71     25.38 o 
  -8  12  10      210.85      217.64     27.04 o 
  -7  12  10       80.88       88.85     13.63 o 
  -6  12  10        3.87       22.05      9.69 o 
  -5  12  10       10.53       18.25      8.95 o 
  -4  12  10        6.01       -0.38      6.77 o 
  -3  12  10      195.97      230.22     20.28 o 
  -2  12  10      344.91      365.88     23.53 o 
  -1  12  10      247.67      250.77     22.20 o 
   0  12  10       10.03       28.15     10.97 o 
  -8  13  10       37.17       30.56     14.10 o 
  -7  13  10       36.38       50.39     14.75 o 
  -6  13  10      172.90      132.71     16.68 o 
  -5  13  10      227.65      147.01     17.00 o 
  -4  13  10       25.60       13.06     13.42 o 
  -3  13  10      102.32       47.23     10.87 o 
  -2  13  10       95.59       87.57     13.61 o 
  -1  13  10        1.77        0.71      9.25 o 
  -6  14  10        2.47       -3.10     10.80 o 
  -5  14  10        9.15       21.85     13.44 o 
  -4  14  10       90.91       92.11     34.14 o 
  -3  14  10      106.48       98.69     18.96 o 
 -12   1  11      378.41      357.44     25.28 o 
 -11   1  11      174.77      195.36     16.05 o 
 -10   1  11      135.11      143.51     11.12 o 
  -9   1  11      384.81      416.30     13.71 o 
  -8   1  11      128.00      162.68      8.83 o 
  -7   1  11       71.31       84.79      5.67 o 
  -6   1  11     1496.80     1456.39     28.64 o 
  -5   1  11      893.66      869.30     21.87 o 
  -4   1  11        2.67        5.13      5.12 o 
  -3   1  11       52.80       81.48      8.83 o 
  -2   1  11        0.08        4.41      5.63 o 
  -1   1  11       36.86       61.35     13.21 o 
   0   1  11       38.93       25.54      8.04 o 
   1   1  11       83.81       95.38     11.10 o 
   2   1  11       92.89      113.70     13.97 o 
   3   1  11        6.04       18.36     16.91 o 
 -12   2  11       47.74       37.19      9.61 o 
 -11   2  11       33.76       65.97     10.53 o 
 -10   2  11      343.63      378.37     16.21 o 
  -9   2  11     1494.78     1486.62     35.06 o 
  -8   2  11     1481.40     1556.59     38.64 o 
  -7   2  11      523.46      577.71     15.81 o 
  -6   2  11      117.15      116.30     10.39 o 
  -5   2  11      281.12      269.35     11.40 o 
  -4   2  11      264.52      247.44     10.64 o 
  -3   2  11     1878.17     1845.30     52.30 o 
  -2   2  11     2110.37     2148.70     66.61 o 
  -1   2  11     1263.66     1368.98     44.90 o 
   0   2  11      412.57      458.38     23.76 o 
   1   2  11        4.59        7.65      7.46 o 
   2   2  11      112.90       97.60     13.60 o 
 -12   3  11       40.49       35.37     10.39 o 
 -11   3  11        1.56       11.80      9.20 o 
 -10   3  11        5.20        2.75      6.20 o 
  -9   3  11        7.26       18.19      5.91 o 
  -8   3  11      126.73      117.74      7.33 o 
  -7   3  11      118.94      130.09      7.37 o 
  -6   3  11      102.14      113.22      7.95 o 
  -5   3  11      103.92      126.13      8.24 o 
  -4   3  11      105.62      111.15      8.05 o 
  -3   3  11       62.87       53.63      5.93 o 
  -2   3  11        0.06       10.23      5.54 o 
  -1   3  11        5.67        8.82      5.79 o 
   0   3  11       21.24       24.47      7.93 o 
   1   3  11       36.42       35.99     11.22 o 
   2   3  11       18.89        8.80      8.23 o 
 -12   4  11       61.82       90.64     12.26 o 
 -11   4  11       63.00       43.19      9.55 o 
 -10   4  11      218.49      230.43     13.25 o 
  -9   4  11     1260.17     1199.47     33.55 o 
  -8   4  11     1002.54     1047.59     27.56 o 
  -7   4  11      442.07      433.97     13.70 o 
  -6   4  11      153.49      167.31     16.81 o 
  -5   4  11       39.05       76.58      7.20 o 
  -4   4  11       83.53       81.74      6.78 o 
  -3   4  11     1363.74     1349.11     36.40 o 
  -2   4  11     1876.02     1809.39     56.38 o 
  -1   4  11     1473.13     1442.40     48.51 o 
   0   4  11       28.07       26.38      8.10 o 
   1   4  11        1.22       -4.93      7.23 o 
   2   4  11        0.32        7.10      9.62 o 
 -12   5  11      197.62      190.69     16.92 o 
 -11   5  11       32.16       40.92      9.56 o 
 -10   5  11       18.73       22.24      6.67 o 
  -9   5  11      295.13      319.60     13.30 o 
  -8   5  11      192.72      199.18      9.49 o 
  -7   5  11      622.31      601.23     17.14 o 
  -6   5  11      281.80      277.23     14.45 o 
  -5   5  11      177.12      168.97     10.06 o 
  -4   5  11       55.04       56.88      6.58 o 
  -3   5  11        7.21       14.66      4.83 o 
  -2   5  11        2.15        0.27      4.33 o 
  -1   5  11       17.80       42.18      8.64 o 
   0   5  11       49.21       47.22     14.73 o 
   1   5  11       27.94       12.91      8.70 o 
   2   5  11       34.56       51.73     11.77 o 
 -12   6  11       13.73       15.40     12.22 o 
 -11   6  11       32.53       39.01     21.08 o 
 -10   6  11       13.72       12.16      6.06 o 
  -9   6  11       34.26       36.16      6.57 o 
  -8   6  11        6.20        7.42      4.66 o 
  -7   6  11      170.74      159.60      8.34 o 
  -6   6  11        0.06        1.54      6.65 o 
  -5   6  11       68.01       66.14      6.80 o 
  -4   6  11       93.29       82.42      8.14 o 
  -3   6  11      245.10      233.67     12.76 o 
  -2   6  11        0.20        8.85      7.31 o 
  -1   6  11       76.02       72.45      9.37 o 
   0   6  11       44.29       36.17      7.60 o 
   1   6  11       36.80       18.20      8.91 o 
   2   6  11       41.53       20.14     13.42 o 
 -11   7  11      165.19      182.65     26.47 o 
 -10   7  11       73.67       66.80     10.77 o 
  -9   7  11       65.13       50.54      6.25 o 
  -8   7  11       61.89       78.45      7.36 o 
  -7   7  11      150.14      162.71      9.87 o 
  -6   7  11      424.45      397.35     16.90 o 
  -5   7  11      720.04      724.05     22.49 o 
  -4   7  11       87.86      109.13      8.69 o 
  -3   7  11      102.56      114.60     10.30 o 
  -2   7  11       38.89       63.58      7.96 o 
  -1   7  11      169.94      137.13     10.62 o 
   0   7  11       11.95       22.78      7.25 o 
   1   7  11      286.28      311.07     23.11 o 
 -11   8  11       39.52       74.33     23.36 o 
 -10   8  11      167.75      201.02     18.54 o 
  -9   8  11      347.50      356.59     23.03 o 
  -8   8  11      497.59      506.49     21.37 o 
  -7   8  11      424.24      405.10     21.58 o 
  -6   8  11      204.13      152.11     16.62 o 
  -5   8  11      146.53      161.07     14.43 o 
  -4   8  11      625.42      577.73     21.11 o 
  -3   8  11      420.71      367.85     16.51 o 
  -2   8  11     1025.65      973.74     38.03 o 
  -1   8  11      614.86      617.72     26.08 o 
   0   8  11      301.84      287.94     16.52 o 
   1   8  11        5.19       -4.24      9.20 o 
 -11   9  11        1.68      -15.14     15.14 o 
 -10   9  11        1.01        5.45      8.01 o 
  -9   9  11        7.62        6.81      7.40 o 
  -8   9  11      246.72      209.35     13.96 o 
  -7   9  11       80.45       63.27     10.94 o 
  -6   9  11       13.37       12.88      8.31 o 
  -5   9  11      564.18      483.64     30.88 o 
  -4   9  11       12.84        9.19      6.80 o 
  -3   9  11        0.31       -6.79      6.79 o 
  -2   9  11        0.08       -5.62      7.28 o 
  -1   9  11        5.26       22.98      9.03 o 
   0   9  11       11.52       12.57      8.48 o 
   1   9  11      205.07      157.31     18.36 o 
 -10  10  11       55.56       43.44     14.17 o 
  -9  10  11      294.75      303.97     25.80 o 
  -8  10  11      225.32      242.45     17.47 o 
  -7  10  11       46.69       58.75     10.50 o 
  -6  10  11        0.43        3.38      9.39 o 
  -5  10  11        0.46        1.71      7.35 o 
  -4  10  11        1.31        1.39      6.92 o 
  -3  10  11      106.45      142.04     13.51 o 
  -2  10  11      227.31      237.53     19.02 o 
  -1  10  11      223.56      224.37     30.05 o 
   0  10  11        0.70       -0.72      7.91 o 
  -9  11  11       29.60       22.70     13.00 o 
  -8  11  11      235.91      188.38     18.87 o 
  -7  11  11      447.11      409.02     27.94 o 
  -6  11  11        2.53       -5.00      7.15 o 
  -5  11  11       37.84       79.83     11.65 o 
  -4  11  11        7.15       12.20      8.73 o 
  -3  11  11       21.87       21.01      9.72 o 
  -2  11  11       26.87       20.55      9.70 o 
  -1  11  11       19.89       11.71      8.38 o 
  -8  12  11        0.08       15.20     12.08 o 
  -7  12  11       96.41       48.38     11.53 o 
  -6  12  11      249.24      190.66     20.10 o 
  -5  12  11       47.16       63.73     12.78 o 
  -4  12  11      171.80      155.22     15.85 o 
  -3  12  11       79.32       66.07     16.88 o 
  -2  12  11       25.91       17.31     10.21 o 
  -1  12  11       21.52       22.56     11.29 o 
  -7  13  11        4.50        6.10      9.47 o 
  -6  13  11      117.51      148.46     31.41 o 
  -5  13  11      156.72      156.90     16.93 o 
  -4  13  11      230.84      198.61     19.25 o 
  -3  13  11        5.98       16.07     10.89 o 
 -12   0  12      138.22      119.87     27.85 o 
 -11   0  12      947.15      869.35     54.06 o 
 -10   0  12     1295.36     1283.30     51.96 o 
  -9   0  12      557.77      541.20     24.46 o 
  -8   0  12     1301.71     1228.42     40.31 o 
  -7   0  12      909.82      949.04     29.16 o 
  -6   0  12      158.03      138.57     15.50 o 
  -5   0  12     2963.05     2911.50    118.56 o 
  -4   0  12     2754.33     2870.18    127.63 o 
  -3   0  12     2611.56     2778.47    125.57 o 
  -2   0  12      492.81      527.47     36.67 o 
  -1   0  12      346.40      417.35     33.33 o 
   0   0  12      146.11      156.16     22.65 o 
   1   0  12      110.64      112.62     34.99 o 
   2   0  12      430.84      363.83     39.04 o 
 -12   1  12        0.81        7.77      8.27 o 
 -11   1  12        6.50        8.41      6.41 o 
 -10   1  12        3.53        6.00      4.64 o 
  -9   1  12       51.48       77.82      6.80 o 
  -8   1  12       49.01       68.05      6.02 o 
  -7   1  12      270.16      245.46      9.13 o 
  -6   1  12       14.58       11.56      4.32 o 
  -5   1  12       18.39       34.96     14.34 o 
  -4   1  12       25.05       24.78      6.26 o 
  -3   1  12      271.08      272.59     16.62 o 
  -2   1  12       74.81       97.15     10.15 o 
  -1   1  12       48.71       73.15     16.00 o 
   0   1  12       25.48       31.40      8.22 o 
   1   1  12       15.92       26.38      9.59 o 
   2   1  12       46.37       40.34     14.46 o 
 -12   2  12       45.38       49.34     11.36 o 
 -11   2  12      122.54      110.79     12.57 o 
 -10   2  12      119.25      144.54     11.62 o 
  -9   2  12      276.07      280.79     11.78 o 
  -8   2  12       28.38       43.37      5.40 o 
  -7   2  12      625.63      562.59     14.92 o 
  -6   2  12      143.67      135.99     10.94 o 
  -5   2  12       30.19       36.24     10.31 o 
  -4   2  12      533.57      503.20     20.51 o 
  -3   2  12      182.77      180.49     12.50 o 
  -2   2  12       63.26       75.17      9.37 o 
  -1   2  12      205.41      250.44     15.62 o 
   0   2  12       21.40       19.02      7.10 o 
   1   2  12        0.90       -2.20      7.65 o 
   2   2  12       76.37       73.32     37.68 o 
 -12   3  12       16.33        4.86      8.13 o 
 -11   3  12       38.34       53.60     10.25 o 
 -10   3  12       96.31      113.26      9.76 o 
  -9   3  12       39.66       60.61      6.25 o 
  -8   3  12      377.20      404.85     13.71 o 
  -7   3  12      168.35      193.84     10.79 o 
  -6   3  12      214.11      196.03     10.41 o 
  -5   3  12       69.39       40.90      6.48 o 
  -4   3  12      277.96      267.64     14.12 o 
  -3   3  12      783.81      739.87     28.00 o 
  -2   3  12      292.41      303.30     15.59 o 
  -1   3  12       35.60       44.01      9.31 o 
   0   3  12        8.66       17.84      7.57 o 
   1   3  12       34.77       50.27     11.20 o 
 -12   4  12        1.14       13.43      9.04 o 
 -11   4  12       83.78      107.59     12.38 o 
 -10   4  12      480.47      462.14     20.27 o 
  -9   4  12      839.04      732.63     22.56 o 
  -8   4  12      286.01      277.10     12.00 o 
  -7   4  12      178.29      165.12     10.30 o 
  -6   4  12      200.50      177.38     10.61 o 
  -5   4  12      313.13      311.35     14.02 o 
  -4   4  12      850.41      856.96     27.79 o 
  -3   4  12     1240.30     1236.64     45.14 o 
  -2   4  12      442.24      458.26     23.69 o 
  -1   4  12       31.37       36.78     10.47 o 
   0   4  12        0.18        9.68      6.36 o 
   1   4  12       53.44       26.86     10.85 o 
 -12   5  12        2.18        8.67      9.16 o 
 -11   5  12      118.22       98.80     12.37 o 
 -10   5  12       64.92       70.59      8.75 o 
  -9   5  12        1.11       -0.88      4.33 o 
  -8   5  12      185.42      167.79      9.47 o 
  -7   5  12      624.36      623.05     22.70 o 
  -6   5  12       57.50       65.12      7.04 o 
  -5   5  12        0.80       -1.00      4.44 o 
  -4   5  12      478.09      443.46     17.86 o 
  -3   5  12       46.73       34.72      7.12 o 
  -2   5  12       87.47       78.35     10.67 o 
  -1   5  12      131.19      124.91     12.76 o 
   0   5  12       14.52       16.34      8.49 o 
   1   5  12        1.31        3.10      8.17 o 
 -12   6  12       70.89       99.43     18.22 o 
 -11   6  12      321.76      337.89     36.09 o 
 -10   6  12      641.21      664.81     30.34 o 
  -9   6  12      436.11      444.37     17.00 o 
  -8   6  12      604.59      558.60     22.00 o 
  -7   6  12      248.26      267.29     24.65 o 
  -6   6  12       37.19       55.84      7.50 o 
  -5   6  12      464.40      427.01     18.39 o 
  -4   6  12     1360.18     1302.21     42.14 o 
  -3   6  12      869.43      872.10     29.76 o 
  -2   6  12      434.73      423.13     21.50 o 
  -1   6  12      382.33      422.26     21.23 o 
   0   6  12       14.38       32.37     15.47 o 
   1   6  12       19.80        5.87      8.93 o 
 -11   7  12        5.57        9.54     10.34 o 
 -10   7  12       44.67       17.35      8.66 o 
  -9   7  12        4.92        9.34      6.16 o 
  -8   7  12       21.53        6.78      5.41 o 
  -7   7  12        7.85        8.49      6.61 o 
  -6   7  12        9.67        9.46      5.94 o 
  -5   7  12       14.77       14.24      6.21 o 
  -4   7  12        1.84       13.59      8.16 o 
  -3   7  12       34.41       50.26      7.77 o 
  -2   7  12      232.96      180.25     15.84 o 
  -1   7  12      150.36      125.08     13.39 o 
   0   7  12        0.59       -8.97      8.97 o 
 -11   8  12      169.20      169.65     29.68 o 
 -10   8  12       12.71       -7.33     13.03 o 
  -9   8  12        4.64       -0.45      7.45 o 
  -8   8  12       59.66       59.63     10.85 o 
  -7   8  12      506.76      511.04     28.85 o 
  -6   8  12       60.96       91.55     12.54 o 
  -5   8  12        5.34       26.24     15.12 o 
  -4   8  12       31.22       32.24      9.04 o 
  -3   8  12       12.03        3.08      5.18 o 
  -2   8  12       64.66       44.34     12.48 o 
  -1   8  12       37.34       36.91     10.10 o 
   0   8  12      116.15       99.27     17.12 o 
 -10   9  12        1.26        5.43     10.47 o 
  -9   9  12        4.23        7.77     11.51 o 
  -8   9  12       43.48       53.40     11.27 o 
  -7   9  12      226.82      255.84     18.48 o 
  -6   9  12      241.44      289.61     19.66 o 
  -5   9  12       67.06       98.19     13.32 o 
  -4   9  12      106.92      129.06     12.54 o 
  -3   9  12       59.19       72.58     12.25 o 
  -2   9  12        3.30        1.97      8.71 o 
  -1   9  12        3.38       -6.37     10.18 o 
   0   9  12       38.16       60.53     14.69 o 
 -10  10  12      139.34      151.49     22.06 o 
  -9  10  12      484.41      385.32     34.17 o 
  -8  10  12       52.98       33.24     11.16 o 
  -7  10  12        3.66        7.81      8.97 o 
  -6  10  12        0.60       -6.63      8.31 o 
  -5  10  12       52.04       58.30     12.87 o 
  -4  10  12      288.14      289.11     22.20 o 
  -3  10  12      458.75      369.96     21.54 o 
  -2  10  12      388.09      321.35     23.76 o 
  -1  10  12       28.43       32.21     10.98 o 
  -9  11  12        0.35       -7.73     10.46 o 
  -8  11  12      190.72      149.64     18.49 o 
  -7  11  12      294.80      269.34     23.50 o 
  -6  11  12       35.81       48.00     12.44 o 
  -5  11  12       28.90       12.35      8.68 o 
  -4  11  12       77.62       70.08     13.52 o 
  -3  11  12       73.67       56.21     13.79 o 
  -2  11  12       22.18       24.80     11.42 o 
  -8  12  12      105.08       92.24     17.03 o 
  -7  12  12        9.35       18.68     11.11 o 
  -6  12  12        0.10        6.46      8.94 o 
  -5  12  12        0.32        3.42      8.83 o 
  -4  12  12       52.14       67.57     19.51 o 
  -3  12  12      166.01      136.28     18.63 o 
  -6  13  12       51.09       31.82     15.17 o 
  -5  13  12        1.93       13.92     12.48 o 
 -12   1  13      111.33      133.81     15.65 o 
 -11   1  13       23.01        9.29      7.61 o 
 -10   1  13        5.79        1.58      5.24 o 
  -9   1  13       44.31       39.81      7.89 o 
  -8   1  13      108.73       93.15      6.42 o 
  -7   1  13       70.46       67.36      6.08 o 
  -6   1  13      442.28      422.16     19.25 o 
  -5   1  13      556.49      609.07     26.71 o 
  -4   1  13      115.12      147.54     12.92 o 
  -3   1  13      135.86      145.27     12.13 o 
  -2   1  13      246.71      243.34     18.32 o 
  -1   1  13        2.11       18.16      8.84 o 
   0   1  13      306.52      323.20     24.57 o 
   1   1  13      445.57      402.57     29.58 o 
 -12   2  13      101.39      131.77     14.04 o 
 -11   2  13      387.64      372.90     22.54 o 
 -10   2  13      998.85      887.16     27.54 o 
  -9   2  13     1130.50     1050.77     28.51 o 
  -8   2  13      208.69      213.07     11.60 o 
  -7   2  13       37.92       44.86      6.59 o 
  -6   2  13      380.81      372.60     16.56 o 
  -5   2  13      431.97      446.92     24.88 o 
  -4   2  13      572.74      617.70     27.84 o 
  -3   2  13      988.35     1026.02     42.76 o 
  -2   2  13      328.95      368.04     22.70 o 
  -1   2  13       11.48        4.58      7.47 o 
   0   2  13      148.67       99.66     14.40 o 
   1   2  13       71.23       52.93     13.07 o 
 -12   3  13        2.40       29.51     26.80 o 
 -11   3  13       25.03       45.09      9.67 o 
 -10   3  13       92.12      106.35     11.50 o 
  -9   3  13        5.99        8.58      4.50 o 
  -8   3  13        0.24       -4.03      5.07 o 
  -7   3  13       97.20       96.33      8.58 o 
  -6   3  13       63.00       73.01      6.95 o 
  -5   3  13        0.01       15.26      6.80 o 
  -4   3  13        3.55        9.07      5.76 o 
  -3   3  13       27.34       34.90      9.01 o 
  -2   3  13       34.54       64.95      9.99 o 
  -1   3  13        2.01        6.99      7.04 o 
   0   3  13       17.64       21.76      8.84 o 
 -12   4  13       19.52       36.04     10.74 o 
 -11   4  13       98.61      110.74     13.54 o 
 -10   4  13      688.89      661.02     28.64 o 
  -9   4  13     1087.38      994.58     34.04 o 
  -8   4  13       70.13       93.08      8.94 o 
  -7   4  13       43.54       38.16      6.70 o 
  -6   4  13       68.29       81.43      8.31 o 
  -5   4  13       12.17       16.51      6.37 o 
  -4   4  13      300.59      300.21     19.39 o 
  -3   4  13      811.25      824.31     36.52 o 
  -2   4  13      204.84      208.12     17.01 o 
  -1   4  13        1.45        5.53      7.89 o 
   0   4  13       55.36       18.63      8.67 o 
 -12   5  13        6.73       32.67     16.84 o 
 -11   5  13       14.93       10.54      7.90 o 
 -10   5  13        1.99        2.89      5.77 o 
  -9   5  13       82.92       84.17      9.31 o 
  -8   5  13       28.57       55.04     10.49 o 
  -7   5  13       10.09       14.50      7.65 o 
  -6   5  13       77.37       95.82      9.61 o 
  -5   5  13      546.57      571.83     25.08 o 
  -4   5  13      447.59      442.27     22.98 o 
  -3   5  13      176.66      167.65     15.67 o 
  -2   5  13       36.21       28.31      8.07 o 
  -1   5  13       39.76       79.48     17.49 o 
   0   5  13       65.56       96.91     16.27 o 
 -11   6  13       68.08       54.39     15.35 o 
 -10   6  13       19.33       19.09      8.23 o 
  -9   6  13        1.03       -7.19      8.26 o 
  -8   6  13       47.31       49.06      7.55 o 
  -7   6  13       40.02       44.45      7.75 o 
  -6   6  13       95.10       77.12      9.25 o 
  -5   6  13      175.01      136.76     11.96 o 
  -4   6  13      132.81      125.95     11.15 o 
  -3   6  13        6.90       14.70      8.52 o 
  -2   6  13        3.47       24.95      8.68 o 
  -1   6  13       72.22       88.17     27.77 o 
   0   6  13       26.58       26.61     10.85 o 
 -11   7  13        8.58        7.17     15.62 o 
 -10   7  13       23.42       10.87     10.39 o 
  -9   7  13        0.11       -0.14      7.25 o 
  -8   7  13       42.05       25.85      9.36 o 
  -7   7  13      255.17      262.13     14.68 o 
  -6   7  13      786.54      733.20     29.63 o 
  -5   7  13      242.35      240.54     14.66 o 
  -4   7  13       31.75       68.80      9.27 o 
  -3   7  13       11.10       12.44      7.77 o 
  -2   7  13        0.87       -1.42      7.36 o 
  -1   7  13        3.75        3.77      8.44 o 
 -11   8  13      325.39      293.77     40.04 o 
 -10   8  13      333.52      339.16     30.98 o 
  -9   8  13      303.85      312.06     23.03 o 
  -8   8  13      223.29      227.17     19.73 o 
  -7   8  13       10.34        8.54      8.28 o 
  -6   8  13      103.75      101.60     13.93 o 
  -5   8  13      428.69      375.21     25.09 o 
  -4   8  13      292.13      280.00     18.82 o 
  -3   8  13       79.43      106.60     16.86 o 
  -2   8  13       46.92       96.64     14.19 o 
  -1   8  13       28.48       62.88     24.35 o 
 -10   9  13       47.97       15.81     15.41 o 
  -9   9  13        3.56       -7.08     11.85 o 
  -8   9  13       26.41       23.63      9.95 o 
  -7   9  13       50.08       34.16      9.33 o 
  -6   9  13      104.35       98.45     17.47 o 
  -5   9  13        0.68        4.35      6.72 o 
  -4   9  13      148.60       81.59     12.13 o 
  -3   9  13      139.05      120.88     18.46 o 
  -2   9  13        5.99       -1.13      9.37 o 
  -9  10  13      250.19      275.50     30.03 o 
  -8  10  13        8.68       12.97      9.92 o 
  -7  10  13        1.14       12.84      9.64 o 
  -6  10  13        5.78       18.60      9.20 o 
  -5  10  13        0.85       -1.31      7.14 o 
  -4  10  13        2.17        1.40      9.77 o 
  -3  10  13      137.00      138.81     20.50 o 
  -2  10  13       58.77       97.17     22.51 o 
  -8  11  13       18.36       22.97      9.64 o 
  -7  11  13        2.51        6.05      9.73 o 
  -6  11  13       83.56      122.61     18.16 o 
  -5  11  13      109.07      104.16     16.80 o 
  -4  11  13      310.77      282.40     25.65 o 
  -3  11  13       34.60       61.41     26.05 o 
  -6  12  13       51.20       32.65     12.87 o 
  -5  12  13      191.61      122.29     21.66 o 
 -12   0  14      465.31      448.83     38.87 o 
 -11   0  14      543.93      537.98     38.55 o 
 -10   0  14      101.15      135.84     13.58 o 
  -9   0  14       89.19      119.26     22.39 o 
  -8   0  14      160.23      139.64     18.24 o 
  -7   0  14      278.19      280.27     25.72 o 
  -6   0  14      170.63      170.98     27.67 o 
  -5   0  14      373.42      338.93     38.25 o 
  -4   0  14      132.14      162.94     21.06 o 
  -3   0  14       25.47       14.27     11.48 o 
  -2   0  14       25.20       61.27     16.78 o 
  -1   0  14       63.85       61.25     18.22 o 
   0   0  14        1.25       14.03     14.94 o 
 -12   1  14       33.80       38.61     10.60 o 
 -11   1  14       28.79       27.15      7.85 o 
 -10   1  14       60.83       51.81      7.82 o 
  -9   1  14        0.16        2.73      4.99 o 
  -8   1  14       50.63       69.31     12.45 o 
  -7   1  14      157.14      157.70     13.66 o 
  -6   1  14      223.16      247.98     24.95 o 
  -5   1  14      350.30      333.95     20.50 o 
  -4   1  14       79.01       88.55     11.50 o 
  -3   1  14        7.78        6.05      9.99 o 
  -2   1  14       25.72       39.07     18.80 o 
  -1   1  14       83.97       63.47     12.99 o 
   0   1  14      152.87      156.32     19.18 o 
 -12   2  14       95.56       82.75     15.42 o 
 -11   2  14       50.60       82.69     11.82 o 
 -10   2  14       14.81       30.58      7.24 o 
  -9   2  14      139.12      166.73     11.58 o 
  -8   2  14       26.09       24.65      6.12 o 
  -7   2  14       15.41       18.92      6.48 o 
  -6   2  14       22.54       10.76      9.30 o 
  -5   2  14      164.53      162.13     14.46 o 
  -4   2  14        2.34       -0.91      8.66 o 
  -3   2  14       41.39       81.23     11.90 o 
  -2   2  14        1.35       -3.55      9.71 o 
  -1   2  14       41.16       36.98     11.35 o 
 -12   3  14      145.17      130.48     18.64 o 
 -11   3  14      334.82      312.83     25.49 o 
 -10   3  14      163.26      151.26     12.18 o 
  -9   3  14       36.53       35.77      6.89 o 
  -8   3  14      470.44      450.19     19.80 o 
  -7   3  14      265.76      291.15     15.45 o 
  -6   3  14      370.76      396.76     19.82 o 
  -5   3  14      847.48      802.13     34.41 o 
  -4   3  14      605.69      552.03     28.31 o 
  -3   3  14        1.03        7.49      9.53 o 
  -2   3  14      117.51      107.64     14.55 o 
  -1   3  14      441.70      429.21     30.10 o 
 -12   4  14       64.63       59.59     20.10 o 
 -11   4  14      112.27      123.13     16.43 o 
 -10   4  14      160.74      155.15     13.06 o 
  -9   4  14       84.73      105.09     10.56 o 
  -8   4  14       17.78       13.45      6.26 o 
  -7   4  14        3.66        2.77      6.34 o 
  -6   4  14        3.62        4.90      6.71 o 
  -5   4  14       69.63       80.87     10.03 o 
  -4   4  14        0.79        3.10     10.47 o 
  -3   4  14       18.48       34.94      9.73 o 
  -2   4  14       11.72       -4.24      8.20 o 
  -1   4  14        1.38       23.62     10.47 o 
 -11   5  14      135.52      122.54     16.29 o 
 -10   5  14        0.65        7.26      7.24 o 
  -9   5  14      157.28      138.21     11.95 o 
  -8   5  14        7.90        2.07      5.64 o 
  -7   5  14       16.71       43.29      7.26 o 
  -6   5  14        4.34       13.32      7.49 o 
  -5   5  14       69.54       83.83     11.24 o 
  -4   5  14      105.97      109.75     12.66 o 
  -3   5  14       73.20       60.98     10.53 o 
  -2   5  14      122.23      119.25     17.90 o 
  -1   5  14        9.96        3.76      8.95 o 
 -11   6  14      270.12      278.49     36.93 o 
 -10   6  14      106.03       96.29     16.13 o 
  -9   6  14      150.00      181.24     16.12 o 
  -8   6  14      117.98      150.08     13.26 o 
  -7   6  14        2.27        2.56      5.77 o 
  -6   6  14       47.18       68.74     12.36 o 
  -5   6  14      191.76      174.57     13.69 o 
  -4   6  14      130.00      148.01     21.87 o 
  -3   6  14        2.34       19.20      9.06 o 
  -2   6  14        5.34       24.44     10.34 o 
  -1   6  14       11.23       49.72     21.93 o 
 -11   7  14       25.91       18.65     16.85 o 
 -10   7  14       36.47       31.89     12.62 o 
  -9   7  14       25.85       14.80      9.14 o 
  -8   7  14       21.63       45.27     11.26 o 
  -7   7  14      142.28      136.55     15.76 o 
  -6   7  14      333.77      303.85     26.35 o 
  -5   7  14      161.02      173.75     20.49 o 
  -4   7  14       24.78       19.78      8.51 o 
  -3   7  14       42.75       38.19     11.32 o 
  -2   7  14       54.54       81.64     16.78 o 
 -10   8  14       14.05       -2.65     10.42 o 
  -9   8  14        1.31        3.99      8.89 o 
  -8   8  14      125.44      106.73     15.12 o 
  -7   8  14      126.46      122.94     15.06 o 
  -6   8  14       29.26       32.29     10.62 o 
  -5   8  14       85.74      100.01     20.70 o 
  -4   8  14       24.47       23.27     11.50 o 
  -3   8  14       13.50       16.91     11.54 o 
  -2   8  14        6.17       20.15     12.44 o 
  -9   9  14       16.54       16.68     10.32 o 
  -8   9  14        9.03       11.46      8.61 o 
  -7   9  14      240.97      271.18     24.26 o 
  -6   9  14      212.43      236.60     23.95 o 
  -5   9  14      118.96      149.54     17.91 o 
  -4   9  14      145.59      175.46     23.06 o 
  -3   9  14       21.88       39.16     14.26 o 
  -8  10  14        1.57        2.28      9.17 o 
  -7  10  14       35.52       15.45      9.29 o 
  -6  10  14        7.67        5.46     12.73 o 
  -5  10  14        2.04       68.97     27.96 o 
  -4  10  14       42.48       61.77     16.12 o 
  -6  11  14       54.28        5.58     15.84 o 
 -12   1  15       75.12       94.14     20.25 o 
 -11   1  15        0.30       -8.22     11.62 o 
 -10   1  15        0.62       -7.65      7.65 o 
  -9   1  15        4.46       16.51      8.06 o 
  -8   1  15      445.19      475.01     26.98 o 
  -7   1  15     1217.88     1174.84     52.25 o 
  -6   1  15      432.32      479.29     27.45 o 
  -5   1  15       83.57      122.58     14.00 o 
  -4   1  15        3.84       -7.43      7.95 o 
  -3   1  15       71.29       68.33     12.97 o 
  -2   1  15       52.13       42.60     12.07 o 
 -12   2  15        9.29       35.16     15.71 o 
 -11   2  15       69.10       96.78     19.79 o 
 -10   2  15      202.35      264.63     19.06 o 
  -9   2  15       41.45       83.60     10.53 o 
  -8   2  15       10.84       23.32      8.86 o 
  -7   2  15        0.65       10.93      7.71 o 
  -6   2  15       68.92       49.39     10.36 o 
  -5   2  15       28.34       14.73     12.80 o 
  -4   2  15        1.94       -4.67      6.91 o 
  -3   2  15       19.94       38.51      9.66 o 
  -2   2  15       89.70      114.67     16.50 o 
 -12   3  15        8.30      171.95    128.15 o 
 -11   3  15        2.69       -8.56     13.31 o 
 -10   3  15       16.24        4.54      7.26 o 
  -9   3  15        1.39        0.51      6.57 o 
  -8   3  15       62.43       64.68     10.70 o 
  -7   3  15       51.86       68.84     10.90 o 
  -6   3  15        1.37        8.88      6.73 o 
  -5   3  15       26.69       17.78      8.55 o 
  -4   3  15        0.21       -2.15      7.36 o 
  -3   3  15       64.52       60.81     12.70 o 
  -2   3  15       14.60        3.44      7.91 o 
 -11   4  15      111.90      115.20     18.60 o 
 -10   4  15      108.62      130.55     12.87 o 
  -9   4  15      221.57      243.79     18.37 o 
  -8   4  15       27.41       23.41      8.58 o 
  -7   4  15       23.10       27.92      8.85 o 
  -6   4  15       89.67       82.73     11.76 o 
  -5   4  15        0.46       21.97      8.81 o 
  -4   4  15       41.87       56.92     12.13 o 
  -3   4  15      285.16      326.87     25.03 o 
  -2   4  15        5.50        4.35      8.26 o 
 -11   5  15       11.07       16.77     14.22 o 
 -10   5  15        1.32       12.71      8.22 o 
  -9   5  15      109.75      120.35     13.44 o 
  -8   5  15      398.46      385.20     23.90 o 
  -7   5  15      558.70      516.97     31.35 o 
  -6   5  15      458.83      415.15     25.34 o 
  -5   5  15      164.40      181.00     21.24 o 
  -4   5  15        2.74        8.16      7.57 o 
  -3   5  15      107.65      108.56     15.08 o 
  -2   5  15      200.53      171.72     20.33 o 
 -11   6  15       11.82      -19.38     22.22 o 
 -10   6  15       26.93        5.15     11.95 o 
  -9   6  15        0.30       18.10     10.76 o 
  -8   6  15        0.04       -2.83      8.12 o 
  -7   6  15        2.58       18.77      9.24 o 
  -6   6  15        5.06       13.66      9.74 o 
  -5   6  15        2.23       -0.14      7.40 o 
  -4   6  15      117.64       73.31     16.63 o 
  -3   6  15       16.81       -4.72      9.96 o 
 -10   7  15        0.99       10.04     13.13 o 
  -9   7  15       14.44       26.78     12.23 o 
  -8   7  15       25.09       21.04     10.27 o 
  -7   7  15      248.85      231.96     24.69 o 
  -6   7  15      264.67      296.26     27.78 o 
  -5   7  15        0.89        9.87      9.40 o 
  -4   7  15        4.95       -3.05      9.94 o 
  -3   7  15        7.72       20.16     12.56 o 
  -9   8  15       30.66       21.75     23.70 o 
  -8   8  15       94.65      134.05     20.28 o 
  -7   8  15        0.27       -5.59      9.33 o 
  -6   8  15        0.12      -10.57     10.91 o 
  -5   8  15       12.39        8.80     11.37 o 
  -4   8  15        4.03      109.13     61.98 o 
  -8   9  15       91.39       96.14     34.25 o 
  -7   9  15        2.02       22.23     13.07 o 
  -6   9  15       34.13       41.29     13.67 o 
  -5   9  15        6.42        9.31     11.53 o 
 -11   0  16        2.51        3.29     16.93 o 
 -10   0  16       35.51       70.18     47.35 o 
  -9   0  16      159.61      184.77     24.66 o 
  -8   0  16      618.93      512.76     40.87 o 
  -7   0  16       65.29       75.86     20.70 o 
  -6   0  16        3.18      -14.12     14.12 o 
  -5   0  16       28.70       81.91     18.69 o 
  -4   0  16       33.10       29.80     15.29 o 
  -3   0  16       81.66      112.26     34.84 o 
 -11   1  16       30.06       41.78     16.64 o 
 -10   1  16       68.24       79.01     11.47 o 
  -9   1  16      100.27      136.76     17.31 o 
  -8   1  16       57.21       43.54     10.94 o 
  -7   1  16      164.21      209.32     26.20 o 
  -6   1  16        0.94       -5.52      7.34 o 
  -5   1  16        3.58        4.80      8.21 o 
  -4   1  16        5.77       -1.57      9.76 o 
  -3   1  16       25.61       46.53     27.28 o 
 -11   2  16        8.77       21.32     13.90 o 
 -10   2  16        0.71       15.49      7.92 o 
  -9   2  16      173.06      171.88     17.03 o 
  -8   2  16        4.61        0.77      7.76 o 
  -7   2  16       44.68       62.43     10.60 o 
  -6   2  16        3.88        2.72      7.90 o 
  -5   2  16        6.86       -1.99      7.20 o 
  -4   2  16        0.26        4.43      7.77 o 
  -3   2  16       73.88       99.95     18.89 o 
 -11   3  16       11.60       20.42     13.83 o 
 -10   3  16      278.72      235.93     19.82 o 
  -9   3  16      484.92      432.37     27.31 o 
  -8   3  16      303.85      395.99     36.92 o 
  -7   3  16      119.72      160.53     19.41 o 
  -6   3  16       42.87       95.28     13.93 o 
  -5   3  16       23.48       31.76      9.28 o 
  -4   3  16        1.19        7.94      8.10 o 
  -3   3  16      142.45       97.03     16.59 o 
 -11   4  16        2.24       -7.70     20.07 o 
 -10   4  16       13.73       23.33     10.18 o 
  -9   4  16       78.66      103.95     14.07 o 
  -8   4  16        7.79       12.91      8.74 o 
  -7   4  16      129.36      111.33     21.58 o 
  -6   4  16       26.65       17.09      9.24 o 
  -5   4  16        3.52        4.83      7.67 o 
  -4   4  16       19.42       12.87      8.68 o 
 -10   5  16        8.26        7.69     15.21 o 
  -9   5  16      120.52      138.62     16.41 o 
  -8   5  16        2.05        7.18      8.83 o 
  -7   5  16        3.23        0.04      7.87 o 
  -6   5  16       64.09       66.32     12.30 o 
  -5   5  16       39.84       32.48      9.69 o 
  -4   5  16        0.57        9.13      9.19 o 
 -10   6  16       18.28       22.27     15.04 o 
  -9   6  16       85.74      106.99     21.05 o 
  -8   6  16      225.80      234.30     22.96 o 
  -7   6  16       61.42       64.26     15.31 o 
  -6   6  16        3.55       26.14     12.15 o 
  -5   6  16        8.68        5.69     10.69 o 
  -9   7  16      224.53      220.16     25.71 o 
  -8   7  16      154.68      139.71     24.26 o 
  -7   7  16       81.53      113.43     19.06 o 
  -6   7  16        4.73       -5.82     10.96 o 
  -5   7  16       37.61       -4.16     10.90 o 
  -7   8  16        3.80       21.51     11.15 o 
 -10   1  17       26.87       56.27     13.48 o 
  -9   1  17       39.53       65.09     12.97 o 
  -8   1  17       89.37      104.55     15.36 o 
  -7   1  17       57.24       94.79     14.85 o 
  -6   1  17        7.36       -7.59      8.35 o 
  -5   1  17       33.62        4.41      8.04 o 
 -10   2  17      110.08      102.88     15.16 o 
  -9   2  17      244.89      262.04     22.33 o 
  -8   2  17       88.41       89.53     14.56 o 
  -7   2  17       45.75       52.47     17.33 o 
  -6   2  17        1.43        4.95      8.82 o 
  -5   2  17      170.40      157.94     18.67 o 
 -10   3  17       53.19       78.85     18.57 o 
  -9   3  17        0.03       -0.25      7.82 o 
  -8   3  17        1.42        0.58      8.18 o 
  -7   3  17        4.51       20.74     10.17 o 
  -6   3  17       17.38       26.59      9.63 o 
  -5   3  17       14.90       18.08     10.51 o 
 -10   4  17      107.50      116.24     30.95 o 
  -9   4  17       31.45       44.90     11.71 o 
  -8   4  17       23.30       46.41     12.01 o 
  -7   4  17       57.38       48.42     11.97 o 
  -6   4  17        5.64       -3.51      8.96 o 
  -9   5  17       60.88       77.77     14.70 o 
  -8   5  17       23.09       24.98     13.78 o 
  -7   5  17       12.78       33.50     13.47 o 
  -6   5  17        0.52       12.36      9.94 o 
  -8   0  18       30.90       17.10     21.74 o 
  -8   1  18        0.46       -5.03     18.69 o 
                                                 
